# Supplementary material for: A desert lncRNA HIDEN regulates human endoderm differentiation via interacting with IMP1 and stabilizing FZD5 mRNA
Source: Genome Biol. 2023 Apr 24;24:92. doi: 10.1186/s13059-023-02925-w (PMC10124006; doi:10.1186/s13059-023-02925-w)
Supplement: Supplementary file 2 — Table S1. ESC and DE differentially expressed lncRNAs in three datasets. ESC and DE differentially expressed deserted lncRNAs in H9 cells described in Figure 1f. [file 13059_2023_2925_MOESM2_ESM.xlsx]

## Sheet: table S1-lncRNAs
ESC and DE differentially expressed lncRNAs				ESC and DE differentially expressed deserted lncRNAs in Figure 1f
H9_GSE137208, GSE44875	HUES8_GSE137208,GSE143499	PGP1_GSE173690,PGP1_GSE188501
227	1205	485		Geneid	ES1.bam	ES2.bam	DE1.bam	DE2.bam
AC003009.1	A1BG-AS1	A1BG-AS1		AC003009.1	0	0	15.1968	38.9966
AC004982.2	AATBC	ABALON		AC005332.6	233.858	4.0276	7.72067	0
AC005046.1	AC002454.1	AC003681.1		AC006504.5	36.5753	3.51798	2.77273	0.162612
AC005062.1	AC002480.1	AC003975.1		AC007207.2	108.14	145.43	6.51292	0
AC005070.3	AC003009.1	AC004160.1		AC007218.1	19.9567	78.218	0	0
AC005083.1	AC003102.1	AC004448.2		AC009055.2	164.736	103.388	0.29065	3.0455
AC005332.6	AC003975.1	AC004656.1		AC009446.1	568.617	292.522	2.12519	4.32994
AC005522.1	AC004080.1	AC004888.1		AC022140.1	123.977	227.478	6.45272	0.241476
AC005838.2	AC004130.1	AC004889.1		AC064802.1	1537.46	2107.39	0.356972	0.701333
AC005899.6	AC004160.1	AC005034.3		AC068633.1	0	0	29.0573	63.3443
AC006001.2	AC004221.1	AC005261.1		AC073486.1	0	9.561	96.464	52.8146
AC006504.5	AC004448.2	AC005261.3		AC084819.1	0	0	16.057	127.501
AC007207.2	AC004477.3	AC005288.1		AC104257.1	2.76944	4.63961	161.513	383.728
AC007218.1	AC004596.1	AC005332.4		AC105233.5	0	0.719932	7.26922	7.88345
AC007292.2	AC004656.1	AC005332.6		AC114316.2	53.1398	1.01704	0	0
AC007527.1	AC004771.3	AC005618.1		AC127526.2	0.329839	0.765104	6.02575	36.4265
AC007611.1	AC004801.6	AC005785.1		AL138720.1	90.8375	27.2243	1.22626	0
AC007991.4	AC004825.2	AC006262.1		AL138749.1	0	1.77589	96.2913	43.3319
AC007993.3	AC004830.1	AC006329.1		AL157778.1	17.5548	67.3355	3.06355	0
AC008105.3	AC004846.2	AC006449.2		AL354821.1	249.27	33.4253	0	0
AC008771.1	AC004852.2	AC006538.1		AL359764.1	206.016	0	0.955489	0
AC009055.2	AC004888.1	AC006547.1		AL592494.3	156.616	2.27058	0	0
AC009133.3	AC004889.1	AC006557.1		AP003716.1	0	0.0886378	10.2565	18.1461
AC009152.3	AC004908.1	AC007066.2		CASC19	0	0	0.0191603	1.79434
AC009446.1	AC004908.2	AC007106.1		D21S2088E	124.276	133.348	0	0
AC009506.1	AC004982.2	AC007128.1		FP236383.3	1743.43	77.8081	47.2534	175.41
AC009812.4	AC005005.3	AC007402.1		LINC00662	50.6238	15.2247	6.79064	2.66127
AC010168.2	AC005062.1	AC007405.3		LINC00683	35.4834	0.320682	0	0
AC010260.1	AC005082.1	AC007448.4		LINC00707	3.18712	0.357147	0	0
AC010680.1	AC005083.1	AC008514.1		LINC00900	30.6858	0	0	0
AC011337.1	AC005104.1	AC008555.1		LINC01099	190.052	0	0	0
AC011477.2	AC005180.1	AC008555.5		LINC01467	0	0	40.687	32.1624
AC011586.1	AC005180.2	AC008969.1		LINC01515	59.5485	2.22002	0.465965	0
AC011586.2	AC005224.1	AC009041.2		LINC01559	0	0	16.5231	47.3015
AC012368.1	AC005329.1	AC009055.2		LINC01612	0	1.12319	138.813	183.002
AC013564.1	AC005332.6	AC009113.1		LINC01846	0	0	5.88264	47.5139
AC015909.1	AC005355.1	AC009404.1		LINC01867	181.224	0	0	0
AC019080.4	AC005394.2	AC009446.1		LINC02192	0	0	5.29881	33.2292
AC020656.2	AC005481.1	AC009812.4		LINC02301	209.227	5.40589	0.606486	0
AC022140.1	AC005537.1	AC009831.1		LINC02413	0	0	81.8029	71.9489
AC022168.1	AC005674.2	AC010168.2		LINC02474	0	0.128544	33.7979	16.3199
AC022893.3	AC005699.1	AC010319.4		LINC02582	2.99464	0.694647	85.7568	24.8653
AC023158.1	AC005725.1	AC010326.3		MEG9	0	0	0	26.8946
AC024075.1	AC006042.1	AC010536.1		MIR205HG	0.64552	5.73991	37.9791	66.1408
AC024075.3	AC006058.1	AC010615.2		PRNCR1	6.67346	0.0827806	0.0167169	0.109477
AC025171.5	AC006213.2	AC010969.2		Z82196.2	0	0	35.2655	55.3265
AC026401.3	AC006262.1	AC011297.1
AC026979.4	AC006329.1	AC011447.3
AC027097.1	AC006449.2	AC011477.3
AC027279.1	AC006480.2	AC011632.1
AC044810.2	AC006504.8	AC011815.1
AC046195.1	AC006581.2	AC011978.2
AC064802.1	AC007038.2	AC012073.1
AC068587.4	AC007106.1	AC012645.1
AC068633.1	AC007218.1	AC015849.5
AC073486.1	AC007218.2	AC015909.1
AC073651.1	AC007255.1	AC015922.3
AC084819.1	AC007285.1	AC016044.1
AC090152.1	AC007319.1	AC016747.1
AC090673.1	AC007326.5	AC018413.1
AC090709.1	AC007362.1	AC018462.1
AC091588.1	AC007368.1	AC018521.5
AC091729.3	AC007375.2	AC018904.1
AC091820.1	AC007383.2	AC020661.1
AC091820.2	AC007402.1	AC020916.1
AC092490.1	AC007405.1	AC021078.1
AC092902.2	AC007405.2	AC022075.2
AC092903.2	AC007405.3	AC022098.1
AC093157.1	AC007448.4	AC022168.1
AC093297.2	AC007541.1	AC022706.1
AC095057.3	AC007566.1	AC022893.1
AC096541.1	AC007663.4	AC023301.1
AC097478.1	AC007681.1	AC024075.2
AC098936.1	AC007686.3	AC024610.2
AC099524.1	AC007731.1	AC025171.1
AC104237.3	AC007878.1	AC025181.2
AC104257.1	AC007952.2	AC026271.3
AC104667.1	AC007996.1	AC026316.4
AC104667.2	AC008079.1	AC026401.3
AC105206.1	AC008105.1	AC026740.1
AC105233.5	AC008429.1	AC027031.2
AC107068.1	AC008514.1	AC027228.2
AC110285.2	AC008608.2	AC027307.2
AC113615.1	AC008676.1	AC027796.4
AC114316.2	AC008708.1	AC044810.2
AC114947.2	AC008736.1	AC046195.1
AC125257.1	AC008753.2	AC060766.4
AC125616.1	AC008753.3	AC064802.1
AC127526.2	AC008760.1	AC067838.1
AC134349.1	AC008840.1	AC068338.2
AC135178.3	AC008937.3	AC068473.5
AC137767.1	AC008957.1	AC068587.4
AC137932.3	AC008966.1	AC068888.1
AC138150.1	AC009041.2	AC069148.1
AC141930.1	AC009041.4	AC069281.2
AC144450.1	AC009055.2	AC073254.1
AC144548.1	AC009119.3	AC074135.1
AC156455.1	AC009121.2	AC074212.1
AC234775.3	AC009126.1	AC074387.1
ACOXL-AS1	AC009264.1	AC078993.1
AF106564.1	AC009299.3	AC079807.1
AF127577.4	AC009414.2	AC079896.1
AF131215.6	AC009446.1	AC080038.2
AL009031.1	AC009812.4	AC080112.1
AL022329.2	AC009831.1	AC083843.2
AL024498.1	AC009955.4	AC084033.3
AL031985.3	AC009974.1	AC084036.1
AL033543.1	AC010136.1	AC084816.1
AL049557.2	AC010173.1	AC087258.1
AL049840.1	AC010201.2	AC087289.2
AL080317.2	AC010207.1	AC087481.3
AL117335.1	AC010285.3	AC090114.2
AL117348.1	AC010319.4	AC090152.1
AL117378.1	AC010327.5	AC090409.1
AL121885.2	AC010478.1	AC090617.5
AL133243.2	AC010547.2	AC091729.3
AL137002.2	AC010654.1	AC092117.1
AL138720.1	AC010729.1	AC092171.2
AL138749.1	AC010889.1	AC092354.2
AL157778.1	AC010890.1	AC092368.3
AL353747.2	AC010931.2	AC092611.2
AL354821.1	AC011297.1	AC092718.4
AL357093.2	AC011337.1	AC092902.2
AL358613.2	AC011444.1	AC093525.7
AL359762.1	AC011450.1	AC093627.1
AL359764.1	AC011509.2	AC093627.5
AL365259.1	AC011700.1	AC093673.1
AL390860.1	AC011773.4	AC096570.1
AL391244.2	AC012073.1	AC097103.2
AL392023.1	AC012184.3	AC097359.2
AL445623.2	AC012254.3	AC098936.1
AL513190.1	AC012313.2	AC099850.3
AL590999.1	AC012313.6	AC100810.1
AL591742.2	AC012354.1	AC100812.1
AL592494.3	AC012368.1	AC104237.2
AL731571.1	AC012617.1	AC104237.3
AP000915.2	AC012668.3	AC104257.1
AP000943.2	AC015712.2	AC104667.1
AP001033.1	AC015813.1	AC104667.2
AP003096.1	AC015818.2	AC104794.2
AP003716.1	AC015908.3	AC104825.1
ARHGAP5-AS1	AC016044.1	AC105233.5
C8orf31	AC016152.1	AC105383.1
C8orf49	AC016168.2	AC106782.2
CASC19	AC016571.1	AC106864.2
CHKB-DT	AC016705.2	AC107027.3
CLIP1-AS1	AC016708.1	AC107068.1
D21S2088E	AC018413.1	AC108010.1
DIRC3	AC018462.1	AC108515.1
ESRG	AC018521.5	AC109322.1
FALEC	AC018521.6	AC110285.2
FOXD3-AS1	AC018553.1	AC112907.3
FOXN3-AS1	AC018680.1	AC116614.1
FP236383.3	AC018690.1	AC117402.1
GABPB1-AS1	AC018797.2	AC124312.2
GATA6-AS1	AC018926.3	AC124312.5
GMDS-DT	AC019080.5	AC125807.2
GSN-AS1	AC019155.3	AC128685.1
HDAC2-AS2	AC019254.1	AC131094.1
HPAT5	AC019257.1	AC132938.3
IGF2BP2-AS1	AC020661.1	AC135050.1
JAKMIP2-AS1	AC020907.4	AC136475.2
KCTD21-AS1	AC020928.1	AC137767.1
LBX2-AS1	AC020928.2	AC137932.1
LHX1-DT	AC020978.4	AC139491.2
LIMD1-AS1	AC020980.1	AC139530.1
LINC-ROR	AC021087.2	AC139768.1
LINC00205	AC021491.2	AC139795.2
LINC00479	AC021683.1	AC142472.1
LINC00545	AC022075.1	AC144652.1
LINC00624	AC022075.2	AC145207.5
LINC00662	AC022140.1	AC145285.6
LINC00664	AC022168.1	AC244153.1
LINC00678	AC022239.1	AC245060.5
LINC00683	AC022272.1	AC245060.6
LINC00707	AC022306.2	AC245297.3
LINC00900	AC022364.1	ADAMTS19-AS1
LINC00960	AC022400.1	AF131215.5
LINC01099	AC022762.2	AL008723.1
LINC01426	AC022784.1	AL009031.1
LINC01467	AC022784.2	AL021368.2
LINC01515	AC022784.5	AL021707.2
LINC01559	AC022893.1	AL021707.6
LINC01586	AC022960.1	AL022328.4
LINC01612	AC023034.1	AL023284.4
LINC01844	AC023301.1	AL031058.1
LINC01846	AC023449.2	AL031670.1
LINC01867	AC023490.3	AL031714.1
LINC01968	AC023509.4	AL031985.3
LINC02192	AC023906.5	AL035071.1
LINC02247	AC025165.5	AL035425.3
LINC02301	AC025171.2	AL049555.1
LINC02361	AC025171.5	AL049840.4
LINC02413	AC025219.1	AL109615.3
LINC02474	AC025682.1	AL109811.3
LINC02570	AC025917.1	AL117378.1
LINC02582	AC026316.4	AL121603.2
LNCPRESS1	AC026320.1	AL121612.2
LNCPRESS2	AC026356.1	AL121885.2
LOXL1-AS1	AC026740.1	AL121944.1
LY6E-DT	AC027031.2	AL121985.1
MACROD2-AS1	AC027288.1	AL122010.1
MANEA-DT	AC027307.2	AL132709.1
MEG9	AC027348.1	AL133325.3
MIAT	AC027763.2	AL135910.1
MIR205HG	AC027796.4	AL136295.7
MIR22HG	AC034198.2	AL137127.1
MYCNOS	AC034231.1	AL139287.1
OTX2-AS1	AC036108.2	AL139393.2
PAXBP1-AS1	AC036108.3	AL139423.1
PRNCR1	AC037459.2	AL139424.2
PTCHD1-AS	AC039056.2	AL157778.1
PWAR6	AC040160.1	AL157817.1
RBM26-AS1	AC040970.1	AL157944.1
RGMB-AS1	AC040977.1	AL161431.1
RGS5	AC044810.2	AL161891.1
SEMA6A-AS1	AC046143.1	AL162377.1
SLC2A1-AS1	AC046195.1	AL353052.1
SNHG14	AC048341.1	AL353150.1
SSBP3-AS1	AC048341.2	AL354821.1
TMEM202-AS1	AC053513.1	AL354892.2
TUG1	AC055720.2	AL354920.1
WAC-AS1	AC060809.1	AL356489.2
YTHDF3-AS1	AC063926.1	AL358472.3
Z82196.2	AC064802.1	AL358473.1
Z82246.1	AC064836.3	AL358613.2
ZNF710-AS1	AC067930.3	AL359233.1
	AC067930.5	AL365181.3
	AC068051.1	AL365203.2
	AC068134.2	AL365295.1
	AC068305.2	AL390195.2
	AC068473.3	AL391069.3
	AC068473.5	AL392023.1
	AC068587.4	AL392172.1
	AC068633.1	AL441992.1
	AC068733.3	AL445472.1
	AC068790.2	AL451123.1
	AC068790.3	AL513329.1
	AC068792.1	AL513550.1
	AC068870.2	AL591030.1
	AC068888.1	AL591742.2
	AC069120.1	AL592148.3
	AC069148.1	AL645608.7
	AC073050.1	AL731571.1
	AC073071.1	ANKRD10-IT1
	AC073111.1	AP000662.1
	AC073172.1	AP000866.6
	AC073343.2	AP001062.1
	AC073429.2	AP001065.1
	AC073486.1	AP001362.2
	AC073508.3	AP001453.3
	AC073655.2	AP001486.2
	AC073896.2	AP001505.1
	AC074135.1	AP002761.4
	AC074138.1	AP002784.1
	AC074366.1	AP002856.2
	AC074386.1	AP003096.1
	AC078846.1	AP003119.3
	AC078881.1	AP003498.2
	AC078993.1	AP005436.3
	AC079089.1	AP006284.1
	AC079145.1	AP006621.3
	AC079160.1	ARHGAP5-AS1
	AC079174.2	ASB16-AS1
	AC079414.3	B3GALT5-AS1
	AC079834.2	BX322562.1
	AC079896.1	BX537318.1
	AC080038.1	C2orf48
	AC080038.2	C8orf31
	AC083799.1	C8orf49
	AC083880.1	CH17-340M24.3
	AC084018.2	CKMT2-AS1
	AC084033.3	COX10-AS1
	AC084125.2	CRNDE
	AC084262.2	CYB561D2
	AC084816.1	CYP1B1-AS1
	AC084819.1	CYTOR
	AC084824.3	D21S2088E
	AC087258.1	DGCR11
	AC087623.2	DIO3OS
	AC087633.1	DLGAP1-AS1
	AC090092.1	DM1-AS
	AC090114.2	DNAJC3-DT
	AC090181.2	DPP10-AS1
	AC090506.1	EBLN3P
	AC090587.2	EGFLAM-AS4
	AC090592.1	ENTPD1-AS1
	AC090617.5	EPHA1-AS1
	AC090673.1	ERICH6-AS1
	AC090739.1	ERVH48-1
	AC091057.1	ERVK13-1
	AC091057.2	ESRG
	AC091074.1	FAM111A-DT
	AC091138.1	FAM157C
	AC091179.1	FEZF1-AS1
	AC091544.2	FGF13-AS1
	AC091544.4	FLG-AS1
	AC091563.1	FLJ20021
	AC091588.1	FOXD3-AS1
	AC091588.3	GABPB1-AS1
	AC091729.3	GATA6-AS1
	AC091808.1	GDNF-AS1
	AC091951.4	GLIS3-AS1
	AC092111.1	H1FX-AS1
	AC092162.2	HCG11
	AC092164.1	HCG23
	AC092171.5	HDAC2-AS2
	AC092198.1	HELLPAR
	AC092306.1	HLA-F-AS1
	AC092335.1	IPO5P1
	AC092384.3	JAKMIP2-AS1
	AC092546.1	JMJD1C-AS1
	AC092614.1	KDM7A-DT
	AC092625.1	KIF25-AS1
	AC092683.1	KIF9-AS1
	AC092687.3	LCMT1-AS2
	AC092745.1	LHX1-DT
	AC092902.2	LIMD1-AS1
	AC092902.5	LINC-ROR
	AC092903.2	LINC00052
	AC092954.1	LINC00240
	AC092954.2	LINC00294
	AC092969.1	LINC00428
	AC093249.6	LINC00458
	AC093525.7	LINC00467
	AC093627.1	LINC00479
	AC093772.1	LINC00491
	AC093864.1	LINC00504
	AC095055.1	LINC00599
	AC096537.1	LINC00630
	AC096570.1	LINC00641
	AC096637.2	LINC00648
	AC096733.2	LINC00678
	AC096746.1	LINC00698
	AC097103.2	LINC00707
	AC097461.1	LINC00907
	AC097478.1	LINC00937
	AC097534.1	LINC00960
	AC097641.2	LINC00963
	AC098798.1	LINC01006
	AC099329.2	LINC01050
	AC099568.2	LINC01089
	AC100810.1	LINC01137
	AC100861.1	LINC01139
	AC102953.2	LINC01194
	AC103702.2	LINC01239
	AC104041.1	LINC01315
	AC104123.1	LINC01336
	AC104162.2	LINC01356
	AC104237.2	LINC01405
	AC104237.3	LINC01426
	AC104248.1	LINC01467
	AC104257.1	LINC01484
	AC104333.4	LINC01487
	AC104521.1	LINC01503
	AC104596.1	LINC01508
	AC104667.1	LINC01547
	AC104667.2	LINC01612
	AC104791.1	LINC01630
	AC104794.2	LINC01686
	AC104825.1	LINC01694
	AC104964.3	LINC01695
	AC104986.2	LINC01806
	AC105020.1	LINC01816
	AC105020.6	LINC01836
	AC105036.3	LINC01844
	AC105233.5	LINC01876
	AC105285.1	LINC01950
	AC105339.2	LINC01967
	AC105383.1	LINC01980
	AC106038.1	LINC02018
	AC106744.1	LINC02021
	AC106869.1	LINC02084
	AC107021.2	LINC02247
	AC107067.1	LINC02253
	AC107294.2	LINC02361
	AC107294.3	LINC02387
	AC107884.1	LINC02407
	AC108010.1	LINC02413
	AC108488.1	LINC02474
	AC108515.1	LINC02482
	AC108673.2	LINC02506
	AC108748.1	LINC02523
	AC109460.3	LINC02570
	AC109779.1	LINC02575
	AC110015.1	LINC02593
	AC110285.2	LINC02600
	AC110597.1	LNCPRESS1
	AC110619.1	LNCPRESS2
	AC110995.1	LPP-AS2
	AC112484.1	LRRC3-DT
	AC113383.1	LRRC75A-AS1
	AC113414.1	MAFG-DT
	AC113615.1	MAGI2-AS3
	AC114316.2	MCM3AP-AS1
	AC114684.1	MEG9
	AC114811.2	MGC12916
	AC114956.3	MIAT
	AC116351.1	MIR17HG
	AC116407.1	MIR193BHG
	AC116609.1	MIR210HG
	AC116612.1	MIR22HG
	AC116614.1	MIR4435-2HG
	AC117500.3	MIR4453HG
	AC117945.2	MIR503HG
	AC118344.1	MMP25-AS1
	AC118553.1	MUC20-OT1
	AC120049.1	NECTIN3-AS1
	AC121761.1	NKILA
	AC124312.2	NOP14-AS1
	AC124312.5	NORAD
	AC124319.2	NPTN-IT1
	AC124804.1	OR7E11P
	AC125616.1	OSER1-DT
	AC127024.4	OSTM1-AS1
	AC127502.2	P3H2-AS1
	AC127526.2	PANCR
	AC128685.1	PAXBP1-AS1
	AC130456.3	PAXIP1-AS2
	AC130466.1	PCAT14
	AC130650.2	PCAT6
	AC130710.1	PDXDC2P-NPIPB14P
	AC131094.1	PINK1-AS
	AC132807.2	PWAR6
	AC133644.3	RAB11B-AS1
	AC133785.1	RAB30-AS1
	AC134682.1	RALY-AS1
	AC135050.5	RAMP2-AS1
	AC136475.1	RARA-AS1
	AC136475.2	RASSF8-AS1
	AC136475.5	RGS5
	AC136475.7	RHOXF1-AS1
	AC136489.1	RHPN1-AS1
	AC136604.2	RMST
	AC138028.2	RPARP-AS1
	AC138904.3	SBF2-AS1
	AC138956.1	SEMA6A-AS1
	AC138956.2	SERPINB9P1
	AC139149.1	SFTA1P
	AC139491.2	SLC9A3-AS1
	AC139493.2	SNAI3-AS1
	AC142472.1	SNHG11
	AC144548.1	SNHG14
	AC145207.5	SNHG16
	AC145285.6	SNHG18
	AC145422.1	SNHG26
	AC146944.4	SNHG4
	AC148476.1	SNHG8
	AC148477.2	SOCS2-AS1
	AC148477.3	SOX2-OT
	AC215522.2	SPATA13
	AC234775.3	ST20-AS1
	AC239809.3	STARD4-AS1
	AC243773.1	STARD7-AS1
	AC243960.1	STX18-AS1
	AC244033.2	SUGT1P4-STRA6LP
	AC244153.1	THAP7-AS1
	AC245060.6	TMEM147-AS1
	AC245884.9	TMEM161B-AS1
	AC254562.3	TMEM44-AS1
	ACOXL-AS1	TNRC6C-AS1
	ACVR2B-AS1	TONSL-AS1
	ADAMTS19-AS1	TPT1-AS1
	ADAMTS9-AS1	TRHDE-AS1
	ADAMTS9-AS2	TRIM52-AS1
	ADGRA1-AS1	TSIX
	AF001548.2	TSPEAR-AS1
	AF106564.1	TSPEAR-AS2
	AF131215.7	U62317.2
	AF131216.3	U91328.1
	AFDN-DT	VLDLR-AS1
	AL008723.1	WDR86-AS1
	AL008723.3	XACT
	AL008729.1	Z69733.1
	AL009031.1	Z83843.1
	AL009178.3	Z83851.1
	AL021154.1	Z83851.2
	AL021368.2	ZBTB11-AS1
	AL021392.1	ZFAS1
	AL021408.1	ZNF426-DT
	AL021707.6	ZNF529-AS1
	AL021707.8	ZNF561-AS1
	AL021937.1	ZNF667-AS1
	AL022068.1	ZNF674-AS1
	AL022069.1	ZSCAN16-AS1
	AL022322.1
	AL022328.4
	AL024507.2
	AL024508.2
	AL031118.1
	AL031666.1
	AL031717.1
	AL031728.1
	AL033530.1
	AL034550.1
	AL035071.1
	AL035425.1
	AL035425.3
	AL035530.2
	AL035661.1
	AL049552.1
	AL049795.1
	AL049796.1
	AL049830.3
	AL049840.3
	AL049840.5
	AL049869.3
	AL080250.1
	AL096799.1
	AL109613.1
	AL109615.3
	AL109659.2
	AL109811.3
	AL117329.1
	AL117332.1
	AL117336.3
	AL117378.1
	AL118505.1
	AL118523.1
	AL121612.2
	AL121772.3
	AL121821.1
	AL121885.2
	AL121917.1
	AL121985.1
	AL122008.3
	AL122035.1
	AL132709.1
	AL132780.2
	AL133243.3
	AL133325.3
	AL133523.1
	AL135910.1
	AL135999.1
	AL136162.1
	AL136304.1
	AL136368.1
	AL136531.1
	AL136984.1
	AL137002.2
	AL137009.1
	AL137077.2
	AL137127.1
	AL137145.1
	AL137793.1
	AL138720.1
	AL138749.1
	AL138767.3
	AL138781.1
	AL138899.1
	AL138976.2
	AL139011.1
	AL139082.1
	AL139220.2
	AL139246.5
	AL139349.1
	AL139384.1
	AL139393.1
	AL139393.2
	AL139407.1
	AL139424.2
	AL157778.1
	AL157832.3
	AL157871.2
	AL157931.1
	AL157944.1
	AL158055.1
	AL158071.4
	AL158206.1
	AL158839.1
	AL159169.2
	AL160396.2
	AL160412.1
	AL161421.1
	AL161431.1
	AL161449.2
	AL161729.1
	AL161785.2
	AL161891.1
	AL161908.1
	AL162171.3
	AL162274.1
	AL162274.2
	AL162384.1
	AL162411.1
	AL162431.2
	AL162458.1
	AL162725.2
	AL353052.2
	AL353150.1
	AL353593.3
	AL353746.1
	AL353747.2
	AL354821.1
	AL355075.2
	AL355574.1
	AL355601.1
	AL356479.1
	AL356481.1
	AL356489.2
	AL357033.2
	AL358472.4
	AL358473.1
	AL358613.2
	AL358781.2
	AL359233.1
	AL359399.1
	AL359643.2
	AL359682.1
	AL359715.1
	AL359762.1
	AL359881.1
	AL359881.2
	AL360181.1
	AL360181.2
	AL360267.2
	AL365199.1
	AL365295.1
	AL365361.1
	AL390719.3
	AL391361.3
	AL391422.4
	AL391425.1
	AL391988.1
	AL392023.1
	AL392023.2
	AL442125.1
	AL442224.1
	AL445222.1
	AL445309.1
	AL445472.1
	AL445623.2
	AL445931.1
	AL450263.1
	AL450311.2
	AL450992.2
	AL450998.2
	AL512353.1
	AL512408.1
	AL512791.2
	AL513327.1
	AL513327.3
	AL513329.1
	AL513548.4
	AL583810.2
	AL589740.1
	AL590094.1
	AL590652.1
	AL590705.1
	AL590723.1
	AL591742.2
	AL591848.4
	AL591895.1
	AL592148.3
	AL592424.1
	AL596257.1
	AL603832.1
	AL627309.2
	AL645608.2
	AL645608.6
	AL645933.2
	AL662797.1
	AL662884.3
	AL670729.1
	AL691447.2
	AL844908.1
	AL928654.1
	ALMS1-IT1
	ALOX12-AS1
	AP000254.1
	AP000350.6
	AP000357.2
	AP000438.1
	AP000446.1
	AP000547.3
	AP000553.1
	AP000662.1
	AP000676.5
	AP000688.2
	AP000757.1
	AP000759.1
	AP000813.1
	AP000873.2
	AP000943.2
	AP001062.1
	AP001065.1
	AP001094.2
	AP001107.4
	AP001107.5
	AP001351.1
	AP001362.2
	AP001412.1
	AP001527.2
	AP001528.1
	AP001528.2
	AP001574.1
	AP001626.1
	AP001628.2
	AP001636.3
	AP001767.3
	AP001793.1
	AP002748.3
	AP002784.1
	AP002807.1
	AP002856.2
	AP002884.1
	AP002992.1
	AP003066.1
	AP003086.1
	AP003096.1
	AP003119.2
	AP003119.3
	AP003390.1
	AP003469.4
	AP003486.1
	AP003498.1
	AP003498.2
	AP003501.3
	AP003716.1
	AP005202.1
	AP005205.2
	AP005328.1
	AP005436.3
	AP006284.1
	AP006621.2
	AP006621.3
	AP006623.1
	APCDD1L-DT
	ARHGAP27P1-BPTFP1-KPNA2P3
	ARRDC3-AS1
	ASH1L-AS1
	ASMTL-AS1
	ASMTL-AS1
	ATP2B1-AS1
	B3GALT5-AS1
	BCDIN3D-AS1
	BISPR
	BLACAT1
	BNC2-AS1
	BOLA3-AS1
	BX324167.2
	C10orf91
	C18orf65
	C1orf140
	C1RL-AS1
	C2orf48
	C3orf35
	C5orf66
	C8orf31
	C8orf34-AS1
	C8orf49
	CASC15
	CASC18
	CCDC18-AS1
	CCDC183-AS1
	CELF2-AS1
	CFLAR-AS1
	COL5A1-AS1
	COLCA1
	CRNDE
	CTBP1-AS
	CTD-2201I18.1
	CTD-2297D10.2
	CU633906.1
	CU633906.2
	CYP1B1-AS1
	CYP4F26P
	CYP51A1-AS1
	D21S2088E
	DANCR
	DANT2
	DARS-AS1
	DDX11-AS1
	DENND5B-AS1
	DGUOK-AS1
	DICER1-AS1
	DIO3OS
	DISC1FP1
	DLEU1
	DLEU2L
	DLGAP1-AS1
	DM1-AS
	DNAH10OS
	DNAH17-AS1
	DNAJB5-DT
	DNM1P35
	DOCK9-DT
	DPP10-AS1
	EGFLAM-AS4
	ELFN2
	ELOVL2-AS1
	ENTPD3-AS1
	ERVH-1
	ERVH48-1
	ERVK13-1
	ESRG
	EVX1-AS
	FAM111A-DT
	FAM13A-AS1
	FAM182B
	FAM66D
	FAM85B
	FBXL19-AS1
	FEZF1-AS1
	FLJ16779
	FLJ20021
	FLJ22447
	FLJ31104
	FLJ46906
	FLNB-AS1
	FOXCUT
	FOXD2-AS1
	FOXD3-AS1
	FP236383.1
	FZD10-DT
	GAS6-AS1
	GAS6-DT
	GATA2-AS1
	GATA3-AS1
	GATA6-AS1
	GAU1
	GDNF-AS1
	GHET1
	GHRLOS
	GLIS3-AS1
	GMDS-DT
	GNAS-AS1
	GNG12-AS1
	GPR50-AS1
	GS1-24F4.2
	GSEC
	GTSE1-DT
	HAGLR
	HCG2040054
	HCG23
	HCP5
	HDAC2-AS2
	HELLPAR
	HIF1A-AS1
	HLA-DQB1-AS1
	HLA-F-AS1
	HOXA11-AS
	HOXB-AS1
	HOXD-AS2
	HPAT5
	HRAT92
	ID2-AS1
	IGFL2-AS1
	INKA2-AS1
	INSYN1-AS1
	INTS6-AS1
	IPO5P1
	IQCF5-AS1
	ITGA9-AS1
	ITGB5-AS1
	JAKMIP2-AS1
	JMJD1C-AS1
	KC6
	KC877982.1
	KCNJ2-AS1
	KCNJ6-AS1
	KIZ-AS1
	LAMC1-AS1
	LCA10
	LCMT1-AS2
	LHX1-DT
	LHX5-AS1
	LIFR-AS1
	LIMD1-AS1
	LINC00106
	LINC00106
	LINC00115
	LINC00237
	LINC00240
	LINC00294
	LINC00324
	LINC00342
	LINC00402
	LINC00428
	LINC00458
	LINC00461
	LINC00467
	LINC00479
	LINC00504
	LINC00511
	LINC00533
	LINC00535
	LINC00544
	LINC00545
	LINC00562
	LINC00599
	LINC00607
	LINC00621
	LINC00632
	LINC00638
	LINC00641
	LINC00648
	LINC00668
	LINC00678
	LINC00685
	LINC00685
	LINC00698
	LINC00707
	LINC00824
	LINC00843
	LINC00847
	LINC00862
	LINC00863
	LINC00871
	LINC00877
	LINC00882
	LINC00884
	LINC00893
	LINC00894
	LINC00900
	LINC00910
	LINC00958
	LINC00960
	LINC01004
	LINC01091
	LINC01098
	LINC01099
	LINC01106
	LINC01122
	LINC01124
	LINC01137
	LINC01140
	LINC01162
	LINC01166
	LINC01168
	LINC01194
	LINC01208
	LINC01234
	LINC01239
	LINC01249
	LINC01273
	LINC01291
	LINC01305
	LINC01310
	LINC01341
	LINC01355
	LINC01356
	LINC01376
	LINC01405
	LINC01410
	LINC01415
	LINC01422
	LINC01422
	LINC01426
	LINC01428
	LINC01431
	LINC01460
	LINC01465
	LINC01467
	LINC01487
	LINC01503
	LINC01508
	LINC01521
	LINC01535
	LINC01547
	LINC01569
	LINC01586
	LINC01606
	LINC01612
	LINC01630
	LINC01659
	LINC01668
	LINC01686
	LINC01694
	LINC01695
	LINC01703
	LINC01770
	LINC01780
	LINC01786
	LINC01806
	LINC01815
	LINC01836
	LINC01838
	LINC01867
	LINC01900
	LINC01901
	LINC01918
	LINC01925
	LINC01950
	LINC01967
	LINC01979
	LINC01980
	LINC01993
	LINC02018
	LINC02021
	LINC02076
	LINC02084
	LINC02086
	LINC02133
	LINC02141
	LINC02150
	LINC02188
	LINC02192
	LINC02235
	LINC02247
	LINC02285
	LINC02288
	LINC02289
	LINC02301
	LINC02334
	LINC02347
	LINC02387
	LINC02407
	LINC02446
	LINC02449
	LINC02453
	LINC02463
	LINC02474
	LINC02487
	LINC02519
	LINC02520
	LINC02525
	LINC02568
	LINC02570
	LINC02575
	LINC02582
	LINC02592
	LINC02593
	LINCR-0001
	LIPE-AS1
	LIX1-AS1
	LNCPRESS1
	LNCPRESS2
	LNCSRLR
	LPP-AS2
	LRRC3-DT
	MACC1-AS1
	MAFA-AS1
	MAGI2-AS3
	MAL2-AS1
	MALAT1
	MALINC1
	MAMDC2-AS1
	MANEA-DT
	MAST4-AS1
	MATN1-AS1
	MED14OS
	MEF2C-AS1
	MEG3
	MEG9
	MELTF-AS1
	MGC12916
	MGC32805
	MIAT
	MID1IP1-AS1
	MIF-AS1
	MINCR
	MIR100HG
	MIR124-2HG
	MIR193BHG
	MIR2052HG
	MIR205HG
	MIR222HG
	MIR22HG
	MIR4453HG
	MIR9-3HG
	MIS18A-AS1
	MMP25-AS1
	MNX1-AS1
	MRPL23-AS1
	MRPS30-DT
	MSC-AS1
	MYCNOS
	MZF1-AS1
	NBAT1
	NDUFA6-DT
	NEAT1
	NEXN-AS1
	NFYC-AS1
	NKAIN3-IT1
	NKILA
	NR2F1-AS1
	OBSCN-AS1
	OR2A1-AS1
	OR7E11P
	P3H2-AS1
	PANCR
	PARD3-AS1
	PAXBP1-AS1
	PDXDC2P-NPIPB14P
	PEG13
	PHKA2-AS1
	PKNOX2-AS1
	PLCG1-AS1
	POT1-AS1
	POU6F2-AS2
	PRKAG2-AS1
	PRKCQ-AS1
	PROX1-AS1
	PRR7-AS1
	PSMD6-AS2
	PSMG3-AS1
	PVT1
	PWAR6
	RAMP2-AS1
	RAP2C-AS1
	RARA-AS1
	RASSF8-AS1
	RB1-DT
	RBFADN
	RFPL3S
	RGMB-AS1
	RHOXF1-AS1
	RMRP
	RMST
	RN7SL832P
	RNF139-AS1
	RNF217-AS1
	RORB-AS1
	RPARP-AS1
	RTCA-AS1
	SATB2-AS1
	SCGB1B2P
	SDCBP2-AS1
	SEMA3B-AS1
	SEMA3F-AS1
	SEMA5A-AS1
	SEMA6A-AS1
	SERPINB9P1
	SERTAD4-AS1
	SGMS1-AS1
	SGO1-AS1
	SH3BP5-AS1
	SH3RF3-AS1
	SIX3-AS1
	SLC25A25-AS1
	SLC5A4-AS1
	SLC9A3-AS1
	SLCO4A1-AS1
	SMC5-AS1
	SNHG14
	SNHG18
	SNHG4
	SOX2-OT
	SOX21-AS1
	SOX9-AS1
	SPANXA2-OT1
	SPATA13
	SPATA41
	SPRY4-AS1
	SRRM2-AS1
	SSBP3-AS1
	SSSCA1-AS1
	ST20-AS1
	ST8SIA6-AS1
	STK24-AS1
	STPG3-AS1
	STX18-AS1
	SYNPR-AS1
	TM4SF19-AS1
	TMC3-AS1
	TMEM44-AS1
	TMEM51-AS1
	TMLHE-AS1
	TNRC6C-AS1
	TPT1-AS1
	TRG-AS1
	TRHDE-AS1
	TSC22D1-AS1
	TSIX
	TSPEAR-AS1
	TSPEAR-AS2
	TTTY15
	TUBA3FP
	U52111.1
	U73166.1
	U91328.1
	U95743.1
	UBR5-AS1
	USP2-AS1
	USP3-AS1
	USP46-AS1
	UTAT33
	VLDLR-AS1
	WDR11-AS1
	WDR86-AS1
	WEE2-AS1
	WT1-AS
	Z69733.1
	Z82196.1
	Z82196.2
	Z83839.2
	Z83843.1
	Z83851.2
	Z93403.1
	Z94057.1
	Z96074.1
	Z97832.2
	ZKSCAN2-DT
	ZMIZ1-AS1
	ZNF337-AS1
	ZNF346-IT1
	ZNF385D-AS1
	ZNF436-AS1
	ZNF503
	ZNF571-AS1
	ZNF649-AS1
	ZNF667-AS1
	ZNF793-AS1
	ZSCAN16-AS1
