# Supplementary material for: A desert lncRNA HIDEN regulates human endoderm differentiation via interacting with IMP1 and stabilizing FZD5 mRNA
Source: Genome Biol. 2023 Apr 24;24:92. doi: 10.1186/s13059-023-02925-w (PMC10124006; doi:10.1186/s13059-023-02925-w)
Supplement: Supplementary file 4 — Table S2. The transcript per millionvalue of gene expression in wildtype or HIDEN-KO DE cells. The transcript per millionvalue of gene expression in wildtype or IMP1-KO DE cells. [file 13059_2023_2925_MOESM4_ESM.xlsx]

## Sheet: table S2-RNAseq TPM
	PGP1_DE1	PGP1_DE2	PGP1_DE3	HIDEN-KO1	HIDEN-KO2	HIDEN-KO3				H9_DE1	H9_DE2	IMP1_KO1-1	IMP1-KO1-2	IMP1-KO2-1	IMP1-KO2-2
DDX11L1	0.0328862	0	0	0	0	0			DDX11L1	0	0	0	0.106391	0	0
WASH7P	22.9751	31.4365	24.4842	26.6867	34.9252	30.2853			WASH7P	5.99273	7.18002	3.75059	2.73262	9.51445	4.61973
MIR6859-1	10.9081	24.1992	24.2212	32.0394	44.9032	29.8789			MIR6859-1	8.71182	8.39119	21.2901	16.2872	12.0019	9.92251
MIR1302-2HG	0	0	0.0672153	0.0688345	0.225707	0.0686197			MIR1302-2HG	0	0.186288	0.354487	0.361583	0	0
MIR1302-2	0	0	0	0	0	0			MIR1302-2	0	0	0	0	0	0
FAM138A	0	0	0	0	0	0			FAM138A	0	0	0	0	0	0
OR4G4P	0	0	0	0	0	0			OR4G4P	0	0	0	0	0	0
OR4G11P	0	0	0	0	0	0			OR4G11P	0	0	0	0	0	0
OR4F5	0	0	0	0	0	0			OR4F5	0	0	0	0	0	0
AL627309.1	0	0.0210304	0	0	0.0154621	0			AL627309.1	0	0	0	0.0495406	0	0.0452718
AL627309.3	0	0	0	0	0	0			AL627309.3	0	0	0	0	0	0
CICP27	0.0748394	0.10278	0.144023	0.0921827	0.0151132	0.018379			CICP27	0.207207	0.498951	0.522199	0.629499	0.214095	0.132751
AL627309.6	48.5178	43.5906	48.0842	26.2503	22.3579	22.3638			AL627309.6	70.6176	36.5285	46.0204	46.2082	44.3196	40.6626
AL627309.7	100.052	123.333	165.768	61.3713	49.0917	59.453			AL627309.7	109.859	91.7515	103.864	152.74	122.85	120.572
AL627309.2	2.11979	2.66858	5.94908	2.61102	2.14037	1.95216			AL627309.2	0	0	0.560266	0	0	10.967
AL627309.5	0.0184205	0	0.0110778	0.0226893	0.00929971	0.0226185			AL627309.5	0.0956261	0.0921066	0.204481	0.089389	0.032935	0.163373
RNU6-1100P	0	0	0	0	0	0			RNU6-1100P	0	1.82885	0	0	0	1.62195
AL627309.4	0	0	0	0	0	0			AL627309.4	0	0	0	0	0	0
FO538757.2	0.100101	0	0	0	0	0			FO538757.2	2.07861	1.33474	1.26994	0	0.715902	0.887803
FO538757.1	28.5492	40.8343	33.0116	49.352	49.7762	43.0796			FO538757.1	13.9938	16.3379	19.0422	17.3093	12.4143	23.4248
MIR6859-2	0.839082	1.15234	0	5.16765	3.38892	1.03031			MIR6859-2	0	0	0	0	3.00047	0
AP006222.1	0.145697	0.285844	0.26703	0.282009	0.266202	0.247053			AP006222.1	0.336156	0.346912	0.352074	0.269341	0.223284	0.348687
RPL23AP24	0	0	0	0.182546	0.149641	0			RPL23AP24	0	0.494027	0.940082	1.43835	2.11981	0
AL732372.1	0	0	0	0	0	0			AL732372.1	0	0	0	0	0	0
AL732372.2	0.0367876	0.138935	0.398221	0.0113282	0.167152	0.203271			AL732372.2	1.08219	2.32998	2.97526	3.92741	2.26922	2.22952
WBP1LP7	0	0	0	0	0	0			WBP1LP7	0	0	0	0	0	0
OR4F29	0	0	0	0	0	0			OR4F29	0	0	0	0	0	0
CICP7	0	0	0	0	0	0			CICP7	0	0	0	0	0	0
AL732372.3	0.230257	0.126488	0.166167	0.17017	0	0.45237			AL732372.3	0.637507	0.307022	0.73029	0.744909	0.823374	0.408432
RF00026	0.0193284	0	0	0	0	0.0474666			RF00026	0	0.128862	0.122606	0.0625299	0	0
AL669831.3	0.0415342	0.0570404	0.187334	0.0639491	0.115328	0.267748			AL669831.3	0.0718718	0.31152	0.263462	0.470289	0.297044	0.276277
AC114498.1	0	0	0	0	0	0			AC114498.1	0	0	0	0	0	0
MTND1P23	10.7366	3.79158	4.7965	1.5114	1.5487	1.13001			MTND1P23	3.18497	4.60162	3.89174	3.96964	1.64542	0.906896
MTND2P28	15.4121	15.3116	13.8042	4.30836	4.63542	4.56334			MTND2P28	208.06	312.081	295.543	308.001	252.109	280.653
MTCO1P12	14.6804	11.6295	12.9871	9.65611	11.5746	16.9363			MTCO1P12	115.947	93.9291	109.189	129.798	96.793	127.031
MIR6723	0	0	0	0	0	0			MIR6723	0	0	0	0	0	0
MTCO2P12	11.2944	7.12357	6.13818	4.63725	4.89953	6.8828			MTCO2P12	1.15817	1.39443	1.59207	1.35329	0.598335	1.48401
MTATP8P1	0.27564	0.378547	0.663061	0.339517	0	0.676916			MTATP8P1	0.953951	0	0	0.891731	0	0
MTATP6P1	2675.76	2089.58	1699.35	799.913	797.85	1012.23			MTATP6P1	3828.44	3802.61	3079.61	3185.98	2837.28	3625.81
MTCO3P12	24.5129	9.16818	9.03315	5.39628	8.42584	6.91642			MTCO3P12	4.69302	3.82487	4.30083	2.69965	2.23801	2.46702
WBP1LP6	0	0	0	0	0	0			WBP1LP6	0	0	0	0	0	0
OR4F16	0	0	0	0	0	0			OR4F16	0	0	0	0	0	0
CICP3	0	0	0	0	0	0			CICP3	0	0	0.0737132	0	0	0
AL669831.1	1.13547	2.6802	2.79543	1.54065	1.12859	1.41603			AL669831.1	1.78065	4.79049	2.70098	3.96038	2.60116	2.49143
RNU6-1199P	0	0	0	0	0	0			RNU6-1199P	0	0	0	0	0	0
AL669831.2	0	0	0	0	0	0			AL669831.2	0	0	0	0.404799	0	0
AL669831.5	0.206843	0.0852194	0.223905	0.152866	0.146196	0.342875			AL669831.5	0.107378	0.275802	0.360816	0.501872	0.184912	0.305751
AL669831.7	0	0	0	0	0	0			AL669831.7	0	0	0	0	0	0
AL669831.4	0.523464	0.718892	0.157401	0.0805964	0	0.32138			AL669831.4	0	0.436239	0.415059	1.2701	0.701946	0.193443
FAM87B	0.0586108	0	0	0	0	0			FAM87B	0	0.195378	0	0	0	0.259912
LINC01128	3.99463	4.02967	4.65242	2.34514	2.00759	2.09368			LINC01128	1.96008	2.73149	2.19758	1.79326	2.41305	2.11967
LINC00115	0.736506	0.475986	0.781627	3.20183	3.01838	2.65986			LINC00115	1.49938	0.866516	1.92371	2.10237	3.87305	1.66505
FAM41C	0	0	0	0	0	0			FAM41C	0	0	0	0.468261	0.103517	0
TUBB8P11	0	0	0	0	0	0			TUBB8P11	0	0.179773	0	0	0	0
AL669831.6	0	0	0	0	0	0			AL669831.6	0	0	0	0	0	0
AL645608.6	3.57626	3.12544	2.73725	2.80319	5.08821	1.59683			AL645608.6	20.2531	17.3402	7.73358	4.20714	17.4386	5.28635
AL645608.2	0.206255	0.128753	0.608914	0.254052	0.473313	0.115118			AL645608.2	5.77543	9.31312	1.07045	2.00178	2.14559	2.93795
AL645608.4	0.128798	0.176883	0.464742	0.158646	0.390147	0			AL645608.4	1.78301	0.429346	0.817001	0	0	0.380773
LINC02593	1.66281	3.28384	2.99168	1.11717	1.24881	1.21493			LINC02593	18.1202	17.7282	2.22285	2.80083	4.76665	6.94719
SAMD11	5.23188	7.67417	6.75396	3.9813	4.50826	5.09563			SAMD11	101.815	83.2754	7.99273	10.058	33.989	34.4977
NOC2L	58.8191	119.003	117.021	68.9859	88.4718	80.673			NOC2L	110.338	102.397	119.74	118.105	118.537	108.537
KLHL17	28.7389	39.1219	36.0619	54.0297	57.1366	51.9626			KLHL17	23.0331	23.9781	12.7929	12.7771	24.58	29.4139
PLEKHN1	0.483368	1.82552	1.52612	1.73654	2.03359	3.58588			PLEKHN1	1.25465	2.75263	0.958167	1.36829	2.23261	2.91756
PERM1	0.633233	1.02984	0.721544	1.06734	1.14416	1.08447			PERM1	0.461373	0.444393	0.105704	0.215641	1.0726	0.394118
AL645608.7	1.96939	2.44168	2.23712	0.202148	0.16571	0.201517			AL645608.7	0	0	0	0	0	0
HES4	8.47188	6.58835	6.87496	4.77754	7.31741	6.51728			HES4	8.65467	8.50627	1.61866	0.660423	2.18997	4.07373
ISG15	44.0817	58.7903	56.0829	66.247	68.2034	47.9481			ISG15	32.3167	18.9998	37.3086	44.9211	69.8176	63.8162
AL645608.3	0	0	0	0	0	0			AL645608.3	0	0	0	0	0	0
AL645608.1	0	0.166368	0	0	0.244636	0			AL645608.1	0.419252	0	0.384216	0	2.59914	1.07441
AGRN	37.3118	62.6262	66.4579	47.5785	56.4443	63.5874			AGRN	29.7175	36.509	25.9556	25.4971	38.4433	38.384
AL645608.5	0	0	0	0	0	0			AL645608.5	0	0	0	0	0	0
AL390719.1	1.36665	0.938434	1.32765	4.6616	4.29898	5.16339			AL390719.1	1.00053	0.963704	1.08363	1.19034	3.19535	4.35109
AL645608.8	0	0.0945226	0.331131	0	0.0694954	0.0845124			AL645608.8	0.4764	0	0	0.667992	0.492237	1.01739
RNF223	0	0.24719	0	0	0	0			RNF223	0	0	0.19029	0	0	0
C1orf159	23.8357	28.4086	22.6657	15.808	18.8637	16.6563			C1orf159	10.2139	8.51418	6.29745	6.86148	8.32653	8.05792
AL390719.3	0	0	0	0	0	0.25593			AL390719.3	0	0.173699	0.495797	0.505722	0.372662	0.616192
LINC01342	0	0	0	0	0	0			LINC01342	0	0	0	0	0	0
MIR200B	0	0	0	0	0	0			MIR200B	0	0	0	0	2.14771	1.77561
MIR200A	0	0	0	0	0	0			MIR200A	0	0	2.01073	0	2.26702	0
MIR429	0	0	1.65366	0	0	0			MIR429	0	0	4.36062	6.67187	4.91644	2.03232
AL390719.2	0	0.158783	0.0695307	0.142411	0	0			AL390719.2	3.40117	0.770821	0.916747	1.68318	3.51423	5.63984
TTLL10-AS1	0	0	0	0	0.0326227	0			TTLL10-AS1	0	0	0.0512361	0.0522617	0.0577668	0.0955168
TTLL10	0	0	0.0348095	0.249536	0.0438334	0.10661			TTLL10	0.150242	0	0.0458955	0.0468142	0.155236	0.171121
TNFRSF18	0.541422	0.743555	0.601111	2.51367	2.69135	1.02278			TNFRSF18	1.44137	1.94365	0.660459	0.269472	1.48929	1.72376
TNFRSF4	0.430999	0.455312	0.0398761	0.571715	0.502136	0.284965			TNFRSF4	0.22948	0	0	0	0	0
SDF4	49.6179	82.3862	84.3517	57.5195	68.8673	67.2339			SDF4	80.5555	65.1099	65.7149	61.1113	73.7445	73.183
B3GALT6	14.6899	18.9498	15.0121	1.19796	0.695596	0.995181			B3GALT6	56.0988	43.7001	35.859	33.1682	42.0961	40.733
C1QTNF12	2.41716	2.8391	1.56839	20.6061	25.6908	15.2306			C1QTNF12	0.660428	0.742141	0.302618	2.16073	2.27461	2.1626
AL162741.1	0.366223	0.201179	0.352384	0.631528	0.36978	0.134905			AL162741.1	0.506978	0.244159	0.348458	0.829344	0.654789	0.541343
UBE2J2	39.657	46.5965	41.8868	17.8981	21.2254	22.7192			UBE2J2	54.3539	49.3665	45.9712	42.308	52.5236	47.254
LINC01786	0	0.305494	0.535102	0.410995	1.23534	0.682853			LINC01786	1.15478	2.22456	0.70552	0.719643	1.19317	3.28816
SCNN1D	1.50263	2.1415	2.62572	4.06839	3.7215	3.2724			SCNN1D	1.66805	1.27588	1.03409	1.05479	2.68664	2.17925
ACAP3	11.1861	15.9227	13.649	8.41701	13.3287	12.956			ACAP3	13.0016	12.1992	10.9085	11.4831	16.0743	14.4
MIR6726	0	0	0	0	0	0			MIR6726	0	0	0	0	0	0
PUSL1	25.1017	21.2505	17.4807	22.4196	29.9285	23.6726			PUSL1	25.6256	19.5626	25.0109	22.1743	22.1329	25.1431
INTS11	33.1864	50.8668	44.9831	43.536	46.3837	43.8689			INTS11	36.3226	30.2423	33.9036	31.2363	38.4236	37.2867
MIR6727	0	0	0	0	0	0			MIR6727	0	0	0	0	0	0
AL139287.1	12.2689	16.2403	14.2232	2.18487	4.32834	7.9862			AL139287.1	12.2778	8.86944	15.0023	21.9976	13.7431	11.799
CPTP	42.6146	43.5942	31.5748	10.0636	9.84989	13.3214			CPTP	22.3272	16.8174	18.9037	18.9932	25.1448	22.5702
TAS1R3	0.53185	0.547807	0.479768	0.163775	0.335635	0.122448			TAS1R3	0.460164	0.0554035	0.896131	0.268844	0	0.147407
DVL1	49.9366	81.6259	78.9191	78.0378	87.2484	80.219			DVL1	57.9874	48.8716	52.4298	53.2373	70.3467	69.5694
MIR6808	0	0	0	0	0	0			MIR6808	0	0	0	0	0	0
MXRA8	36.7519	39.6989	35.7534	12.69	14.6813	12.6697			MXRA8	9.10467	7.9819	8.24389	5.96268	17.857	16.7192
AURKAIP1	170.489	202.166	176.193	125.654	156.715	119.133			AURKAIP1	230.005	148.833	163.509	154.506	196.086	179.497
NDUFB4P8	0	0	0.747976	0.382998	0	0.381803			NDUFB4P8	1.61418	0	0.98619	0	0.555946	0.459626
CCNL2	37.6663	55.8581	74.3474	30.3692	27.9564	36.5441			CCNL2	69.5317	81.1891	64.2759	76.9343	62.4904	61.6861
AL391244.1	7.34405	13.0961	15.4648	5.31623	4.974	6.96446			AL391244.1	25.2602	25.6111	21.7876	23.9051	21.7365	17.9705
MRPL20	84.1129	91.0069	97.7219	44.6687	47.4449	40.2573			MRPL20	107.375	72.3825	86.5235	83.6209	89.3556	72.4222
RN7SL657P	0	0	0	0	0	0			RN7SL657P	0	0	0	0	0	0
AL391244.3	4.19596	5.24796	4.68627	11.4442	9.87305	14.3066			AL391244.3	8.42772	6.11938	6.17874	5.57522	7.50217	9.08206
ANKRD65	0.25896	0.17782	0.36338	0.318972	0.305054	0.105992			ANKRD65	0.672167	0.431619	0.34222	0.279256	1.23469	1.59496
AL391244.2	0.105078	0.144308	0	0.129429	0.212198	0			AL391244.2	0	0	0.33327	0	1.503	1.2426
TMEM88B	0	0	0	0	0	0			TMEM88B	1.60543	1.54634	4.4138	6.00287	9.95279	7.19987
LINC01770	3.62058	3.22277	3.30635	2.89048	1.28628	0.905603			LINC01770	4.87288	0.670506	2.33916	8.24249	17.5022	12.2894
VWA1	44.8237	44.6021	42.0162	13.4871	14.5252	14.358			VWA1	15.6727	10.5896	20.1153	17.4202	20.7456	21.2144
ATAD3C	0.889731	1.4584	0.932055	1.27268	0.811432	0.96915			ATAD3C	0.148995	0.0956741	0.182058	0.649959	0.975003	0.806079
ATAD3B	19.7198	32.6106	26.6396	12.8539	16.5741	15.6957			ATAD3B	30.0752	24.4621	31.755	28.0655	18.9902	19.8721
AL645728.2	0.691607	1.66217	0.5199	0.63891	0.261871	0.106153			AL645728.2	0.299194	0.288182	0.274191	0.279679	0.618279	0
ATAD3A	74.4593	93.4745	67.3522	36.5255	45.5037	37.2333			ATAD3A	58.9379	45.1175	59.6733	57.5598	55.6451	53.7542
TMEM240	4.09326	4.59935	3.82918	3.66679	4.09127	4.92456			TMEM240	3.72041	3.99696	2.49156	2.94271	5.76613	5.74499
SSU72	48.052	58.8062	52.6123	59.7254	59.2257	57.1311			SSU72	91.5624	73.3335	74.4508	72.5559	80.4638	75.146
AL645728.1	0.728705	1.13419	1.11018	0.388949	0.196208	0.0596516			AL645728.1	1.17691	2.26718	0.616316	1.25731	1.65032	0.646293
AL691432.3	0	0	0	0	0	0			AL691432.3	0	0	0	0	0	0
FNDC10	31.1422	27.5855	20.6045	16.8537	17.0763	12.7689			FNDC10	14.5852	11.7678	19.0947	17.4407	26.715	24.6754
AL691432.2	7.44716	5.03683	4.95002	14.0698	12.2969	10.0725			AL691432.2	7.26697	7.83946	9.14597	7.87988	8.30946	8.35964
MIB2	8.94881	13.7377	12.368	10.0366	12.2689	11.0521			MIB2	13.3342	8.59123	9.61903	9.13783	12.4509	12.0446
MMP23B	5.29659	5.17109	3.38152	4.88528	8.87114	6.19543			MMP23B	0.608128	0.920459	0.955385	0.487255	1.25669	0.593691
CDK11B	17.7814	36.4164	43.8559	37.4975	41.491	45.7363			CDK11B	43.4792	50.7128	43.685	48.7931	53.4649	51.2625
FO704657.1	0	0	0.343134	0	0	0			FO704657.1	1.48101	2.3775	0.904829	0	0	0.421706
SLC35E2B	6.16453	8.97935	13.382	13.4449	10.5204	16.2571			SLC35E2B	21.6638	37.0658	31.0843	31.7285	29.6509	31.245
AL691432.1	0.0941027	0.344626	0.6791	0.57955	0.316722	0.962902			AL691432.1	0.325675	3.13689	1.79076	2.02956	0.897338	1.76194
MMP23A	1.85143	1.69509	0.539837	0.621948	0.793081	0.826676			MMP23A	0	0.935104	1.60147	3.08555	3.00932	0.663452
CDK11A	0.254884	0.73342	0.613131	0.373751	0.318635	0.462005			CDK11A	0.756099	0.404595	0.461942	0.706784	0.520822	0.78941
AL031282.2	0.0786381	0.0308562	0.135119	0.249073	0.249549	0.400032			AL031282.2	0.738706	1.04855	0.712604	0.690525	0.763263	0.797083
AL031282.1	0	0	0.0994952	0.050946	0.187932	0.0253935			AL031282.1	0.0715723	0.827257	0.655911	0.468329	0.147903	0.244556
SLC35E2A	1.39075	2.14363	2.50021	2.56044	1.88977	3.3518			SLC35E2A	3.78909	5.40047	3.94169	4.85822	5.39642	4.43959
NADK	16.7792	24.7458	31.0238	20.5667	18.442	21.8358			NADK	36.7283	39.7816	38.9223	37.7462	45.5684	44.0028
GNB1	222.504	265.581	280.197	240.017	210.04	227.269			GNB1	224.579	283.329	266.556	263.607	246.257	250.145
AL109917.1	0.566797	1.38383	0.454482	0.232715	1.1446	0.463979			AL109917.1	0	1.2596	0.199742	1.62992	0.450402	0.744736
CALML6	0.319581	0.270088	0.26611	0.363361	0.198575	0.241485			CALML6	1.27618	1.06532	0.857658	0.795297	1.84605	1.52621
TMEM52	6.15678	6.78393	6.88852	15.4316	17.4209	14.5923			TMEM52	9.66279	10.0231	9.87705	7.75873	18.176	16.6143
CFAP74	0.0930703	0.127817	0.118526	0.161842	0.0939742	0.147893			CFAP74	0.0189472	0.0729995	0.0694553	0.106268	0.195771	0.30752
AL391845.2	0	0.0802039	0.0702424	1.11499	0.058968	0.14342			AL391845.2	0.202117	0.194678	0.185226	0.188934	0.208835	0.345307
GABRD	0.0205391	0.112828	0.0741111	0.227689	0.663634	0.580057			GABRD	0	0.1027	0.195427	0.498349	0.918071	0.819732
AL391845.1	0	0	0	0.261264	0.64251	0			AL391845.1	0.367041	0.353532	0	0.343101	0.379242	0.313536
PRKCZ	14.7351	23.869	19.5743	22.3744	25.9313	26.3875			PRKCZ	8.50798	10.6857	7.93918	7.71133	12.9591	12.9671
AL590822.2	0	0.149398	0.0817765	0	0	0.100182			AL590822.2	0	0.0453289	0	0	0.145876	0
PRKCZ-AS1	2.43498	2.71139	3.75983	2.18865	4.25277	4.08082			PRKCZ-AS1	5.01072	4.49724	3.33962	5.64197	4.58896	6.80956
FAAP20	22.3139	24.4568	18.1375	11.9623	17.1262	13.6129			FAAP20	18.6505	12.9983	11.3725	11.2958	16.0183	15.7155
AL590822.1	0	0	0.421024	0.215583	0.353446	0			AL590822.1	0	0	0	0	0	0
SKI	31.1752	32.8903	39.3476	21.3499	13.0953	26.0999			SKI	40.8577	62.8161	74.2019	69.3421	52.5182	52.9075
MORN1	1.02167	1.54825	1.78574	0.936076	0.838487	0.72922			MORN1	1.42828	2.16423	1.69202	1.88871	1.1878	1.30935
AL589739.1	0	0.317887	0.139203	0	0	0			AL589739.1	1.20163	0	0	0	0	0
AL513477.1	3.36609	5.8273	4.47628	0.437973	0.765922	0.611249			AL513477.1	2.21505	3.39784	1.65403	2.37733	2.20392	1.0512
AL513477.2	0.703174	1.93139	1.20822	0.371198	0.202858	0.493386			AL513477.2	2.08593	0	1.91161	2.27486	0	1.78186
RER1	37.096	43.3585	39.4806	21.389	19.295	23.0089			RER1	45.6976	40.9076	31.1626	36.4247	38.4689	39.303
PEX10	12.9355	18.8815	15.178	7.62341	7.86098	7.30377			PEX10	15.7912	19.527	21.158	17.2945	17.8777	17.2289
PLCH2	0	0	0	0	0	0			PLCH2	0.109898	0.0882108	0.0671425	0.222581	0.0946258	0
AL139246.1	0	0	0	0	0	0			AL139246.1	0.433995	0.836045	0	0	0.448422	0
AL139246.4	0	0	0	0	0	0			AL139246.4	0.768357	0	0	0.359121	0.7939	1.64088
PANK4	0	0	0	0	0	0			PANK4	11.6772	12.0295	11.3037	12.1444	15.3014	15.6891
HES5	0	0	0	0	0	0			HES5	0.604802	0.145636	0	0	0	0
AL139246.5	0	0	0	0	0	0			AL139246.5	3.86939	1.73926	1.30021	1.92907	4.13129	3.5257
TNFRSF14-AS1	0	0	0	0	0	0			TNFRSF14-AS1	0	0.0309924	0	0	0	0
TNFRSF14	0	0	0	0	0	0			TNFRSF14	0.127009	0.183502	0.174593	0.148407	1.21389	1.49181
AL139246.2	0	0	0	0	0	0			AL139246.2	0	0	0	0	0	0
AL139246.3	0	0	0	0	0	0			AL139246.3	0	0.303834	0	0.589739	0.65186	0
PRXL2B	0	0	0	0	0	0			PRXL2B	38.7203	33.4585	36.5045	37.6733	46.6048	42.033
MMEL1	0	0	0	0	0	0			MMEL1	0.102741	0	0.141232	0.0480199	0.106156	0.175528
AL831784.1	0	0	0	0	0	0			AL831784.1	0	0	0	0	0	0
TTC34	0	0.0177806	0.0155722	0	0.0130728	0			TTC34	0.112019	0.215793	0.0615949	0.0837705	0.393527	0.306208
AC242022.2	0	0	0	0	0	0			AC242022.2	0	0	0	0	0	0
AC242022.1	0	0	0	0	0	0			AC242022.1	0	0	0	0	0	0
AL592464.2	0	0	0	0	0	0			AL592464.2	0	0	0	0	0	0
AL592464.1	0	0	0	0	0	0			AL592464.1	0	0	0	0	0	0
AL589702.1	0	0	0	0	0	0			AL589702.1	0	0	0	0	0	0
ACTRT2	0	0	0	0	0	0.0986077			ACTRT2	0	0	0	0	0	0
LINC00982	0	0.0559709	0	0	0	0			LINC00982	0	0	0	0	0	0
PRDM16	0.116837	0.11232	0.224845	0.172696	0.147465	0.351487			PRDM16	0.424575	0.447896	0.0370566	0.113395	0.564029	0.500849
MIR4251	0	0	0	0	0	0			MIR4251	0	0	0	0	0	0
AL008733.1	0	0	0.292652	0	0	0			AL008733.1	0	0	0	0	3.91533	6.11429
AL512383.1	0	0	0	0	0	0			AL512383.1	0	0	0	0	0	0
AL590438.1	0	0	0	0	0	0			AL590438.1	0	0	0.0522871	0	0	0.0487381
ARHGEF16	18.2876	39.5811	38.3412	15.8298	15.6793	17.7324			ARHGEF16	43.8384	37.5751	28.7567	27.8724	38.5838	37.3267
AL512413.1	2.68858	0.615387	0.718606	0.919896	0.301632	0.183405			AL512413.1	0.516932	1.49372	0.473732	0.966431	2.13646	0
MEGF6	6.10376	14.4941	15.258	5.48143	7.43166	7.98249			MEGF6	11.1372	15.1047	10.3607	9.99122	15.1307	15.289
MIR551A	0	0	1.42973	0	0	0			MIR551A	0	0	0	0	0	0
AL513320.1	0	0	0.661995	1.92084	3.79756	4.61815			AL513320.1	1.26989	1.83473	0.581884	2.37413	1.64013	1.35597
TPRG1L	90.0772	114.293	105.897	78.6357	73.1721	86.5166			TPRG1L	90.7174	82.5724	50.3016	46.0324	58.15	58.0676
WRAP73	6.25052	7.54326	9.44025	8.74342	8.31142	9.10311			WRAP73	7.71278	6.60348	7.06823	7.0398	8.7473	9.40576
TP73	0.269975	0.78788	0.730613	2.24464	2.87931	3.12855			TP73	0.437974	0.787462	1.12385	1.17364	1.53861	1.14733
AL136528.1	0.0756732	0	0	0	0	0			AL136528.1	0	0	0	0	0	0
AL136528.2	0	0	0	0.800912	0.164136	0.399207			AL136528.2	0	0	0	0	0	0
TP73-AS1	4.56414	7.57664	8.6093	5.69427	5.43988	8.96252			TP73-AS1	12.4372	17.0966	13.4125	13.3004	19.2864	17.4751
RF02197	0	0	0	0	0	0			RF02197	0	0	0	0	0	0
CCDC27	0.0266313	0.0182869	0	0.0656057	0.0941148	0			CCDC27	0	0.0443874	0.0422324	0.0430778	0.0476154	0.0393658
SMIM1	2.21018	3.67434	2.16864	1.43283	2.23165	2.28537			SMIM1	1.61034	0.96942	0.368941	2.63429	1.66387	2.23535
LRRC47	31.8138	33.2454	35.6659	31.2339	26.3309	32.5637			LRRC47	52.9088	53.4464	67.0407	65.1536	64.8331	63.6482
RN7SL574P	0	0	0	0.946533	0	0.235895			RN7SL574P	0.664875	0.640405	0	0	0.686977	0
AL365330.1	0.429812	1.62326	2.8433	0.926479	0.108497	1.71524			AL365330.1	7.43758	5.01469	3.74882	4.86674	5.76362	6.67106
CEP104	6.84604	8.57614	10.7349	8.26299	7.55623	10.7546			CEP104	8.4493	12.292	11.8101	11.8122	10.7508	10.5159
DFFB	1.85769	1.41735	2.89048	1.92498	1.78641	2.67933			DFFB	5.00048	6.34001	5.75163	6.24834	7.90822	6.62526
C1orf174	10.1164	10.4467	13.4501	29.4382	21.4534	23.8379			C1orf174	25.021	24.1001	23.0125	24.02	29.7121	26.4095
LINC01134	0.056159	0.115688	0.337731	0.138347	0	0.0344787			LINC01134	0.194358	0.140404	0.311703	0.0454204	0.0502048	0.0830131
LINC01346	0	0	0	0	0	0			LINC01346	0	0	0	0	0	0
LINC01345	0	0	0	0	0	0			LINC01345	0	0	0	0	0	0
AL805961.1	0	0	0	0	0	0			AL805961.1	0	0	0	0	0	0
AL805961.2	0	0	0	0	0	0			AL805961.2	0	0	0	0	0	0
EEF1DP6	0	0	0	0	0	0			EEF1DP6	0	0	0	0	0	0
LINC01777	0	0	0.0326173	0	0	0			LINC01777	0	0	0.258031	0	0	0
AL355602.1	0	0	0	0	0	0			AL355602.1	0	0	0	0	0	0
Z98747.1	0	0	0	0	0	0			Z98747.1	0	0	0	0	0	0
LINC01646	0	0	0	0	0	0			LINC01646	0	0	0	0	0	0
AJAP1	1.93642	2.3751	2.42863	0.0906474	0.0185769	0.146842			AJAP1	1.97388	3.49582	1.82352	1.4285	1.01975	1.08784
BX005132.2	0	0	0	0	0	0			BX005132.2	0	0	0	0	0	0
BX005132.1	0	0	0	0	0	0			BX005132.1	0	0	0	0	0	0
AL691497.1	0	0.698078	0.305687	0	0	0			AL691497.1	0.87959	0.423608	1.61217	1.23333	0.454415	0
AL139823.1	0	0	0	0	0	0			AL139823.1	0	0	0	0	0	0
Z98259.3	0	0	0	0	0	0			Z98259.3	0	0	0	0	0	0
Z98259.2	0	0	0	0	0	0			Z98259.2	0	0	0	0	0	0
Z98259.1	0	0	0	0	0	0			Z98259.1	0	0	0	0	0	0
Z97988.1	0	0	0	0	0	0			Z97988.1	0	0	0	0	0	0
AL365255.1	0	0	0	0.128365	0.105227	0			AL365255.1	0	0.173699	0	0.337148	0	0
MIR4417	0	0	0	0	0	0			MIR4417	0	0	0	0	0	0
MIR4689	0	0	0	0	0	0			MIR4689	0	0	0	0	0	0
NPHP4	2.31402	3.59452	4.52926	3.21857	2.88343	2.95312			NPHP4	2.75948	3.45241	3.07863	3.60289	3.9979	3.31805
KCNAB2	1.41238	3.2136	3.35432	5.13795	6.16966	7.1648			KCNAB2	2.65113	2.55356	2.73328	3.60116	7.19056	7.0771
CHD5	0.196153	0.507077	0.478792	0.582706	0.728156	0.81466			CHD5	0.199664	0.25001	0.530638	0.447939	0.247562	0.443453
AL031847.2	0	0	0	0	0	0			AL031847.2	0	0	0	0	0	0
RPL22	26.2621	29.2885	36.8199	64.3809	52.1237	60.7981			RPL22	84.4785	68.5728	78.8488	76.9972	83.539	76.5953
AL031847.1	0.301892	0.2073	0	0	0.457236	0			AL031847.1	0.522402	0.503175	0.478746	0	2.69884	1.785
RNF207	1.10909	1.90395	2.24066	1.45149	1.02362	1.564			RNF207	1.04956	1.87745	1.29163	1.0652	1.64217	2.10053
ICMT	43.2173	49.8244	62.1276	30.8316	24.3119	32.1909			ICMT	115.826	152.083	145.694	138.46	138.501	127.525
LINC00337	4.04097	5.18407	6.51926	2.62284	2.93189	3.50601			LINC00337	12.3941	8.87278	7.90478	7.2802	14.4501	13.3058
HES3	0	0.674542	0	0.403329	0.49594	0.100518			HES3	0	0.545768	1.81745	2.91316	0.878187	0.242012
GPR153	4.40302	5.93165	6.99382	5.57833	5.94182	6.62505			GPR153	4.93428	3.68099	3.76827	3.07497	11.4962	10.7028
ACOT7	160.99	172.375	142.213	97.615	116.523	92.8424			ACOT7	47.6911	40.4014	62.75	59.2616	64.9103	66.0169
AL031848.2	0	0	0	0	0	0			AL031848.2	0	0	0	0	0	0
HES2	0.0211051	0.0869531	0.101538	0.0779879	0.0426201	0.207319			HES2	0.584332	0.668357	0.200813	0.136555	0.226409	0.374365
ESPN	3.97236	4.05773	3.0503	16.0637	16.425	14.1895			ESPN	2.528	1.8057	3.0456	2.73484	5.6643	6.21156
MIR4252	0	0	0	0	0	0			MIR4252	0	0	0	0	0	0
AL031848.1	0	0	0	0	0	0			AL031848.1	0	0	0	0	0.581288	0
TNFRSF25	4.70262	5.65328	5.80035	4.90631	5.23254	5.59439			TNFRSF25	5.71702	4.70727	5.07025	4.91316	7.3362	6.61655
PLEKHG5	9.87768	16.2873	14.6731	16.3817	17.3415	17.6021			PLEKHG5	11.5071	13.3218	13.0086	13.9756	16.7206	16.2632
NOL9	12.4004	11.7759	13.0046	4.91469	4.18678	6.1386			NOL9	12.3468	16.3521	15.4341	17.1604	15.2192	13.2994
RNU6-731P	0	0	0	0	0	0			RNU6-731P	0	0	1.63032	0	1.83813	0
AL591866.1	0	0	0.342278	0	0	0.174715			AL591866.1	0	0.474315	1.35386	0.46032	0	0
TAS1R1	0.118377	0	0.142379	0	0.0597632	0.0484514			TAS1R1	0	0.0657677	0	0.0638272	0.0705505	0.233309
ZBTB48	15.7501	19.4201	15.2555	12.9697	14.598	14.3607			ZBTB48	11.0947	9.37696	9.88621	9.10029	8.15585	9.85199
KLHL21	13.6588	19.621	21.7983	11.62	9.85101	10.67			KLHL21	9.95781	11.2174	21.0572	20.0343	10.7323	9.53285
PHF13	11.4394	15.8805	25.5044	20.8874	16.8406	22.0022			PHF13	62.1211	72.7525	59.8795	57.7685	65.0176	62.0015
THAP3	4.10557	7.85132	6.55595	12.9963	14.9123	14.9688			THAP3	7.3711	6.72614	6.35514	6.39169	9.11932	8.65782
DNAJC11	22.1473	50.6568	56.7862	11.0888	12.1389	16.0714			DNAJC11	38.9652	59.047	64.5823	65.9114	41.0232	44.4024
LINC01672	0	0	0	0	0	0			LINC01672	0	0	0	0	0	0
AL591163.1	0	0	0	0	0	0			AL591163.1	0	0	0	0	0	0
CAMTA1-DT	0.549953	0.75527	0.165366	1.0161	0.555294	1.18175			CAMTA1-DT	6.66157	2.74988	4.36062	3.11354	6.88301	4.06464
CAMTA1	15.3037	12.7305	15.0619	17.7224	12.8339	15.0764			CAMTA1	15.8045	12.474	10.3893	9.21746	14.398	13.467
AL590128.1	0	0	0	0	0	0			AL590128.1	0	0	0	0	0	0
AL512330.1	0	0	0	0	0	0			AL512330.1	0	0	0	0	0	0
RNU1-8P	0	0	0	0	0	0			RNU1-8P	0	0	0	0	0	0
CAMTA1-IT1	0	0	0	0.192548	0.631361	0.383895			CAMTA1-IT1	0	0	0	0	0	0.462144
Z97987.1	0	0	0	0	0	0			Z97987.1	0	0	0	0	0	0
AL365194.1	0	0	0	0	0	0			AL365194.1	0	0.52687	0.50129	0	0	0
AL359881.3	0.0663075	0	0.0797523	0.163347	0.133903	0.325675			AL359881.3	0	0.110517	0.105152	0.107256	0.118554	1.3722
AL359881.2	0.600606	0.824834	1.44478	1.35628	1.81932	0.737482			AL359881.2	1.73217	0.667369	0	0	1.07385	1.77561
AL359881.1	0.641096	2.34784	3.08435	1.31611	3.88394	1.312			AL359881.1	5.91664	0.71236	0	1.38268	3.05666	1.89531
VAMP3	61.4196	65.3562	69.9944	76.0858	56.5889	76.1022			VAMP3	80.9904	86.2103	66.7475	69.6219	72.9637	73.7681
Z98884.2	0.290369	1.19632	0.349246	0.536489	1.17276	1.78272			Z98884.2	0.502463	0.96794	0.920946	4.6969	0.519166	1.28765
PER3	0.18317	0.183828	0.288099	1.04999	0.768251	1.44464			PER3	0.731453	1.76133	1.20659	1.66378	1.13365	0.770621
Z98884.1	0	0	0	0	0.0694117	0			Z98884.1	0	0	0	0	0	0
UTS2	0	0	0	0.235444	0.514677	0.312946			UTS2	0.330767	0.318593	0.101042	0.206129	0.797446	0
TNFRSF9	0.0360496	0	0	0	0	0			TNFRSF9	0	0.0300427	0.0285841	0.0291563	0	0
AL009183.1	0	0	0	0	0	0			AL009183.1	0	0	0	0	0	0
PARK7	132.373	191.894	201.242	211.573	220.4	214.128			PARK7	369.398	267.883	284.094	291.553	328.392	303.657
RF00019	0.0766786	0.120207	0.105277	0.155928	0.0993356	0.149224			RF00019	0.375528	0.52327	0.344146	0.479748	0.372491	0.472626
AL034417.4	0.110899	0.133264	0.150059	0.204898	0.223952	0.0680863			AL034417.4	0.0479757	0.32347	0.0879328	0.224233	0.099141	0
AL034417.3	0	0	0	0	0.110473	0			AL034417.3	0	0	0	0.176978	0	0
ERRFI1	10.9317	12.9538	26.0998	22.2794	16.6532	25.8418			ERRFI1	28.2569	46.4368	39.2972	41.0098	44.0136	37.6776
AL034417.2	0	0	0	0	0	0			AL034417.2	0	0	0	0	0	0.165051
AL034417.1	0	0	0	0	0	0			AL034417.1	0	0	0	0	0	0
AL358876.1	0	0	0	0	0.107185	0			AL358876.1	0	0	0	0	0	0
LINC01714	0	0	0	0.147958	0.485151	0.294993			LINC01714	0	0	0	0.194304	0	0
RNU1-7P	0	0	0	0	0	0			RNU1-7P	0	0	0	0	0	0
AL358876.2	0	0	0	0	0	0			AL358876.2	0	0	0	0	0	0
RNU6-991P	0	0	0	0	0	0			RNU6-991P	0	0	0	0	0	0
SLC45A1	0.632217	0.59692	0.807934	1.21676	2.2143	2.91111			SLC45A1	0.136751	0.52687	0.250645	0.127831	0.777131	0.233632
RERE	19.4491	18.1678	29.6152	19.6305	12.5461	18.9237			RERE	27.7413	48.9927	39.3301	39.0102	35.9712	34.6222
AL096855.1	0	0.446491	0.097759	0.200228	0	0			AL096855.1	0.281293	0	0.257786	0	0.581288	0
RF00599	0	0	0	0	0	0			RF00599	0	0	0	0	0	0.465974
AL096855.2	0.309255	0.424711	0	0.380922	0	0			AL096855.2	0.535143	0	0	0	0	0.457134
RPL7P11	0	0	0	0	0	0			RPL7P11	0	0	0	0	0	0
RPL7P7	0	0	0	0	0	0			RPL7P7	0	0	0	0	0	0
AL357552.1	0	0	0	0	0	0			AL357552.1	0	0	0	0	0	0
AL357552.2	0	0	0	0	0	0			AL357552.2	0	0	0	0	0	0
RPL23AP19	0	0	0	0	0	0			RPL23AP19	0	0	0	0	0	0
ENO1	1734.77	2339.16	2126.07	1933.18	2254.05	1595.05			ENO1	1860.34	1619.51	1681.93	1610.11	1858.29	1803.46
MIR6728	0	0.880441	0	0	0	0			MIR6728	0	0	0	0	0	5.68593
ENO1-AS1	0.750758	0.687362	0.150497	0	0.379024	0.460926			ENO1-AS1	0.866087	1.25132	1.19056	2.024	1.34232	1.84959
RNU6-304P	0	0	0	0	0	0			RNU6-304P	0	0	0	0	0	0
HMGN2P17	0.153587	0	0	0	0	0			HMGN2P17	0	0.25599	0.243561	0	0	0
AL139415.1	0	0	0.389925	0	0	0			AL139415.1	2.80494	1.08068	0	0	0.579637	1.43764
AL139415.2	0	0	0	0	0	0			AL139415.2	0	0	0	0	0	0
CA6	0	0	0	0	0	0			CA6	0	0.0714501	0	0	0	0
RN7SL451P	0	0	0	0	0	0			RN7SL451P	0	0	0	0	0	0
SLC2A7	0	0	0	0.0456661	0.074869	0			SLC2A7	0	0.247174	0	0	0	0.109605
SLC2A5	0	0	0	0	0	0			SLC2A5	0	0.0284178	0	0.0827379	0	0.0504057
RF00424	0	0	0	0	0	0.0770745			RF00424	0	0	0	0	0	0
GPR157	0.106213	0.145866	0.383247	0.497141	0.750711	1.04335			GPR157	2.38932	2.15976	1.71803	2.23348	4.86153	4.36465
MIR34AHG	0	0.0180095	0.0630906	0.0646105	0.0264821	0.0322044			MIR34AHG	0.0226922	0	0.0415918	0.254546	0.0468932	0.232612
MIR34A	0	0	0	0	0	0			MIR34A	0	0	0	0	0	0
LNCTAM34A	0	0	0	0	0	0			LNCTAM34A	0	0	0	0	0	0
H6PD	1.7446	2.58928	3.22482	2.05087	1.47104	2.30003			H6PD	9.08848	16.6305	8.29014	9.24823	14.2282	12.7403
SPSB1	10.0936	15.2896	17.2626	14.1675	13.5776	14.7821			SPSB1	21.4702	26.3251	4.14791	4.88185	16.3082	17.4978
BX323043.1	0.0646545	0	0	0	0	0			BX323043.1	0.22376	0	0	0	0	0
AL928921.2	0.0435056	0	0.156981	0	0	0			AL928921.2	0	0	0	0	0	0
RNA5SP40	0	0	0	0	0	0			RNA5SP40	0	0	0	0	0	0
AL928921.1	0	0	0	0	0	0			AL928921.1	0	0	0	0	0	0
SLC25A33	7.00266	7.21784	6.80214	6.01775	3.90157	4.54468			SLC25A33	27.7193	24.1822	24.7455	23.5166	26.9996	23.9412
AL954705.1	0	0	0	0.251449	0	0.125332			AL954705.1	0	1.02075	1.61866	0	0.364995	0.603516
TMEM201	11.8768	18.0319	17.467	8.00059	7.41856	10.0374			TMEM201	11.8776	13.5974	17.0159	15.3956	15.4064	14.747
PIK3CD	2.57714	5.64305	5.58162	10.7773	11.4732	14.9371			PIK3CD	5.95647	7.74979	6.88768	6.26761	14.2745	12.867
PIK3CD-AS1	0	0	0	0	0	0			PIK3CD-AS1	0	0	0	0	0	0
AL691449.1	0	0	0	0	0	0			AL691449.1	0	0	0	0	0	0
PIK3CD-AS2	14.7049	18.3589	11.1089	25.1481	29.3887	23.5774			PIK3CD-AS2	14.5104	10.5329	10.9851	8.84609	20.8595	15.988
CLSTN1	77.8304	132.286	136.469	100.653	100.94	110.435			CLSTN1	73.4901	96.489	89.2251	86.0416	105.84	98.9893
MZT1P1	0	0	0	0	0	0			MZT1P1	0	0	0	0	0	0
AL357140.3	0.287734	0	0.0692152	0	0	0.141323			AL357140.3	0	0	0	0	0	0.0850643
CTNNBIP1	38.3631	48.0388	50.1907	50.5789	50.7273	48.0291			CTNNBIP1	59.0807	50.0137	40.7024	41.7936	62.2057	59.6628
AL357140.1	0	0	0	0	0	0			AL357140.1	0	0	0	0	0	0
AL357140.5	0.149757	0.205667	0	0	0	0			AL357140.5	0	0.249607	0.237488	0.968968	0	0
LZIC	10.2924	9.00262	14.9584	18.2114	13.9802	16.6752			LZIC	18.3757	27.5702	18.7184	18.4985	19.8628	17.5686
AL357140.2	0.259353	0.890446	1.24776	0.958365	1.04749	0.796145			AL357140.2	2.24395	0.864546	5.758	2.51711	0.46371	0.766739
NMNAT1	2.5744	2.85561	3.67697	2.14956	2.27448	2.61398			NMNAT1	2.95559	3.34191	2.19828	2.36241	4.02753	4.02496
RN7SKP269	1.9675	0.491281	0.860525	3.52502	2.34781	3.73365			RN7SKP269	0	4.76991	0	0.578647	1.9188	2.64393
AL357140.4	0	0	0	0	0.129756	0.157795			AL357140.4	0	0	0	0.831479	0	0
MIR5697	0	0	0	0	0	0			MIR5697	0	0	0	0	0	0
AL603962.1	0	0	0	0	0	0			AL603962.1	0	0	0	0	0	0
RBP7	2.25314	2.8213	3.02883	8.65237	7.89568	7.81165			RBP7	2.06412	1.32544	5.67489	3.6446	3.55457	5.2897
UBE4B	14.3457	16.6625	23.254	15.8454	13.128	17.3003			UBE4B	28.902	52.3217	53.8853	51.2835	52.5951	51.1148
AL590639.1	0	0	0	0	0	0			AL590639.1	0	0	0	0	0	0
PGAM1P11	0	0	0	0	0	0			PGAM1P11	0.290394	0.279706	0	0	0	0
RNU6-828P	0	0	0	0	0	0.654773			RNU6-828P	0	1.77757	0	0	0	0
KIF1B	4.70113	5.44358	8.2724	10.5063	8.62225	13.9173			KIF1B	15.9468	42.151	31.4137	31.0842	26.7821	26.6922
MIR1273D	0	0	0	0	0	0			MIR1273D	0	0	0	0	0	0
RNU6-37P	0	0.73233	0	0	3.23056	0			RNU6-37P	0	0	0	0	0	1.57647
RN7SL731P	0	0	0	0	0	0			RN7SL731P	0	0	0	0	0	0
AL139424.3	0.0958548	0	0.0864681	0.0590341	0.0241964	0			AL139424.3	0.16587	0.31953	0.152008	0.155051	0.342767	0.212536
AL139424.2	3.12909	2.7057	3.15953	3.18806	2.80842	3.65246			AL139424.2	4.41194	0.772648	2.20541	1.74965	3.31535	2.96936
PGD	469.984	574.221	543.948	483.999	520.156	498.315			PGD	387.146	392.905	463.214	448.588	381.718	370.124
AL139424.1	0	0	0	0	0	0			AL139424.1	0.247764	0.238645	0	0	0	0
CENPS-CORT	0	0.0698389	0.0305824	0	0	0			CENPS-CORT	0	0.254278	0	0.0822586	0.0909234	0.0751705
CENPS	1.18118	1.26168	1.46015	0.687039	0.761972	0.725183			CENPS	3.06592	1.74997	2.49752	2.65366	1.75991	2.037
CORT	0.201974	1.10951	0.789512	1.30609	0.968692	0.372004			CORT	0.349501	0	0.320293	0.163353	0.902797	0.149277
DFFA	23.3331	28.0209	29.2457	28.1884	25.2388	26.3442			DFFA	41.748	50.293	54.8746	51.513	67.3842	62.0269
AL354956.1	0	0	0	0	0	0			AL354956.1	0	0	0	0	0	0
PEX14	40.1403	53.8442	52.1976	52.2114	59.1121	53.8731			PEX14	41.6693	31.753	29.7884	30.1381	41.4196	33.2296
RN7SL614P	0	0	0	0.251	0.617268	0			RN7SL614P	0	0	0	0	0	0
CASZ1	0.573797	1.1129	1.38634	1.74212	2.85111	4.2212			CASZ1	0.609684	0.53691	0.67048	0.423368	1.45789	1.10114
AL139423.1	0.633733	0.662637	0.485057	1.53458	1.30159	1.15839			AL139423.1	0.0996935	0.192049	0.182725	0.0931911	0.41203	0.340644
HSPE1P24	0	0	0	0	0	0			HSPE1P24	0	0	0	0	0	0
C1orf127	0.223567	0.285102	0.153657	0.413065	0.38698	0.470601			C1orf127	0	0	0.0506481	0.154986	0.114208	0.141631
CFL1P6	0	0	0.138921	0.142267	0	0			CFL1P6	0	0	0	0	0	0
TARDBP	18.9847	24.9237	33.1208	25.5838	17.6982	26.6926			TARDBP	97.8395	95.1158	105.402	99.5154	92.3203	87.0781
AL109811.4	0	0	0	0	0	0			AL109811.4	0	0	0	0	0	0
MASP2	0.885862	0.58986	0.694179	0.314119	0.05421	0.379063			MASP2	0.23226	1.65547	0.893974	0.825024	1.05592	0.793614
AL109811.3	7.14859	9.90749	5.67946	5.57394	2.58259	4.59019			AL109811.3	4.99344	5.02828	1.45605	3.39473	3.75232	3.2961
SRM	339.339	323.263	258.815	232.206	254.487	192.87			SRM	181.238	132.078	225.301	213.181	162.753	157.307
EXOSC10	20.4069	38.3638	53.6165	21.495	23.7434	30.3095			EXOSC10	39.5396	64.9526	53.6597	52.5506	49.0792	52.8837
AL109811.1	0.14892	0.0292167	0.204703	0.235839	0.128885	0.0261226			AL109811.1	0.294508	0.141835	0.269897	0.13765	0.228224	0.125789
AL109811.2	2.34192	1.16954	0.384105	0.393359	0.644907	0			AL109811.2	2.57887	2.12911	1.35049	1.37753	3.80657	1.57353
MTOR	10.871	17.5224	23.3362	11.3548	13.0825	15.7187			MTOR	19.6669	49.2019	42.4678	45.1761	33.6715	36.3839
MTOR-AS1	0	0	0	0	0	0			MTOR-AS1	0	0	0	0	0	0
RNU6-537P	0	0	0	0	0	0			RNU6-537P	0	0	0	0	0	0
ANGPTL7	0.560888	0.0700261	0.858602	0.376837	0.20594	0.313051			ANGPTL7	0	0	0	0	0	0
RNU6-291P	0	0	0	0	0	0			RNU6-291P	0	0	0	0	0	0
RPL39P6	0	0	0	0	0	0			RPL39P6	0	0	0	0	0	0
UBIAD1	7.16307	11.0554	11.4378	6.94227	6.79052	9.58131			UBIAD1	11.89	16.8418	22.6474	22.2654	16.6614	16.3637
UBE2V2P3	0	0	0	0.643296	0	0			UBE2V2P3	0.451872	0	0.414109	0	0	0
AL031291.1	0	0	0	0	0	0			AL031291.1	0	0	0	0.248771	0	0
MTCYBP45	0	0	0	0	0	0			MTCYBP45	0	0	0	0	0	0
DISP3	0.631702	1.47992	0.938563	1.51042	1.81971	1.60836			DISP3	2.47558	3.28252	1.73836	1.7431	3.58767	2.66399
AL590989.1	0	0	0	0	0	0			AL590989.1	0	0.180971	0	0	0	0
LINC01647	0	0.12196	0	0.437541	0.134502	0			LINC01647	0.153671	0.148016	0.281659	0.287297	0.952679	0.262541
AL031731.1	0.544963	0.748417	0.393277	0.805502	0.330153	0.869904			AL031731.1	0	0.090831	0	0.0881511	0.779493	0
FBXO2	20.8955	22.2966	20.2305	35.6132	41.0332	29.3082			FBXO2	15.55	10.8018	12.6083	8.10546	23.8914	20.394
FBXO44	26.4338	41.4124	35.8798	48.122	53.2177	47.2965			FBXO44	10.9176	8.4126	6.92668	8.58307	13.363	12.2435
FBXO6	6.30122	8.56716	10.2315	10.0123	9.76631	7.73725			FBXO6	2.94403	2.9407	1.79867	1.63082	1.57728	1.39715
MAD2L2	103.816	104.267	83.0996	142.442	157.843	124.166			MAD2L2	60.8919	51.7844	89.2852	76.412	89.8012	89.5682
DRAXIN	6.45451	9.4509	9.32338	7.625	8.59548	8.47863			DRAXIN	4.65041	5.69617	12.0463	11.3075	13.304	13.0886
AGTRAP	50.0279	52.5184	46.3619	56.4261	53.4476	45.8344			AGTRAP	39.899	32.4161	30.6936	28.7306	50.5262	49.531
C1orf167	0.0526766	0.108514	0.179513	0.183838	0.28367	0.366528			C1orf167	0.303843	0.234129	0.0835355	0	0.188366	0.207641
AL953897.1	0	0	0.0367381	0	0	0.0750115			AL953897.1	0	0	0	0	0	0
MTHFR	2.08643	3.88591	4.02204	2.23549	1.64976	2.76663			MTHFR	4.51713	6.95506	5.15189	6.48787	5.68933	6.06964
CLCN6	5.91936	6.98849	11.0824	9.39762	7.2878	10.2254			CLCN6	6.83673	13.9614	10.7375	12.3751	11.2075	9.03878
RF02156	0	0	0	0	0	0			RF02156	0	0	0	0	0	0
RF02157	0	0	0	0	0	0			RF02157	0	0	0	0	0	0
NPPA	9.22091	7.41614	8.45581	1.69425	2.62339	1.25109			NPPA	2.29204	1.35857	1.13104	1.31849	0.910858	0.602438
RF02158	0	0	0	0	0	0			RF02158	0	0	0	0	0	0
NPPB	533.99	658.263	879.393	161.624	183.212	145.977			NPPB	1.42268	1.91845	0.260758	0.265977	0.293995	0
AL021155.1	0	0	0	0	0	0			AL021155.1	0	0	0	0	0	0
AL021155.2	1.93547	0.212644	1.21051	0.286079	1.25073	0.570373			AL021155.2	1.07174	0.774221	0.245544	1.00184	0.553683	0.457755
RNU5E-1	0	0	0	0	0	0			RNU5E-1	0	0	0	0	0	0
RNU5E-4P	0	0	0	0	0	0			RNU5E-4P	0	1.585	0	0	0	0
KIAA2013	78.2042	79.3146	70.9904	59.7199	60.7548	56.8216			KIAA2013	58.6204	55.5354	58.2444	56.5411	47.0748	48.3786
PLOD1	90.0051	138.778	128.25	76.6608	85.8111	80.7279			PLOD1	56.605	59.7057	33.846	31.5049	40.9598	39.856
MFN2	13.0453	30.3321	46.8368	22.8096	22.7296	36.573			MFN2	60.237	92.9774	97.7063	89.2319	76.3121	76.2854
AL096840.1	0	0	0	0	0	0			AL096840.1	0	0	0	0	0	0
MIIP	76.1105	90.5812	71.838	77.9782	87.02	72.1718			MIIP	60.3393	41.5326	34.5124	36.3811	50.339	54.7127
MIR6729	0	0	0	0	0	0			MIR6729	0	0	0	0	0	0
RN7SL649P	0	0	0	0	0	0			RN7SL649P	0	0	0	0	0	0
TNFRSF8	1.16008	2.01244	2.53358	0.150412	0.462373	0.730971			TNFRSF8	3.38094	3.61268	12.442	13.6293	11.8446	8.98016
RNU6-777P	0	0	0	0	0	0			RNU6-777P	0	0	0	0	0	0
RPL23AP89	0	0	0	0	0	0			RPL23AP89	0	0	0	0	0	0
AL357835.1	0	0	0	0	0	0			AL357835.1	0	0	0	0	0	0
MIR7846	0	0	0	0	0	0			MIR7846	0	0	0	0	0	0
TNFRSF1B	0.151507	0.291298	0.291564	2.01547	2.20289	3.31142			TNFRSF1B	0.471909	0.404037	1.77794	1.17635	3.08811	3.13536
MIR4632	0	0	0	0	0	0			MIR4632	0	0	0	0	0	0
RPL10P17	0	0	0	0	0	0			RPL10P17	0	0	0	0	0	0
RF00156	0	0.0704247	0.0616778	0	0.0172593	0.0419777			RF00156	0	0.227921	0.162642	0	0.30562	0.202136
VPS13D	1.26105	1.98464	3.02688	2.3993	2.51885	3.13398			VPS13D	3.42298	11.5395	7.28464	7.82154	6.65109	6.77394
SNORA59A	3.00303	1.03104	0.902985	2.31184	6.06439	0.921852			SNORA59A	0	0	1.19056	0	0	1.10975
AC243836.1	0	0	0	0	0	0			AC243836.1	0	0	0	0	0	0
DHRS3	5.97639	5.3943	3.84274	6.78263	6.18624	5.09994			DHRS3	0.715463	0.751779	0.53646	0.425599	0.47043	0.500047
RNU6ATAC18P	0.564927	0	0.679474	0	1.14083	0			RNU6ATAC18P	0	0	0	0	0	0
MIR6730	0	0	0	0	0	0			MIR6730	0	0	0	0	0	0
AC254633.1	0	0.454257	0	0.407421	0	0			AC254633.1	0	0	0	0	0	0
AADACL4	0	0	0	0	0	0			AADACL4	0	0	0	0	0	0
AC244670.1	0	0	0	0	0	0			AC244670.1	0	0	0	0	0	0
AADACL3	0.225468	0.309644	0.406778	0	0.0569145	0.0692129			AADACL3	0	0.0939492	1.56429	1.77796	0.302345	0.124981
C1orf158	0.110845	0.0380569	0.0499953	0	0	0			C1orf158	0.0959047	0	0	0	0	0
PRAMEF12	0	0	0	0	0	0			PRAMEF12	0	0	0	0	0	0
PRAMEF1	0	0	0	0	0	0			PRAMEF1	0	0	0	0	0	0
LINC01784	0	0	0	0	0	0			LINC01784	0	0	0	0	0	0
PRAMEF11	0	0	0	0	0	0			PRAMEF11	0	0	0	0	0	0
PRAMEF30P	0	0	0	0	0	0			PRAMEF30P	0	0	0	0	0	0
HNRNPCL1	0.411968	0.0707214	0.309688	0.634297	0.779942	0.505854			HNRNPCL1	0.35644	0.514982	0.163327	0.166596	0.184145	0.304481
PRAMEF2	0	0	0	0	0	0			PRAMEF2	0	0	0	0	0	0
PRAMEF4	0	0	0	0	0	0			PRAMEF4	0	0	0	0	0	0
PRAMEF10	0	0	0	0	0	0			PRAMEF10	0	0	0	0	0	0
PRAMEF7	0	0	0	0	0	0			PRAMEF7	0	0	0	0	0	0
RNU6-1072P	0	0	0	0	0	0			RNU6-1072P	0	0	0	0	0	0
PRAMEF29P	0	0	0	0	0	0			PRAMEF29P	0	0	0	0	0	0
PRAMEF6	0	0	0	0	0	0			PRAMEF6	0	0	0	0	0	0
PRAMEF28P	0	0	0	0	0	0			PRAMEF28P	0	0	0	0	0	0
PRAMEF27	0	0	0	0	0	0			PRAMEF27	0	0	0	0	0	0
HNRNPCL3	0	0	0	0	0	0			HNRNPCL3	0	0	0	0	0	0
PRAMEF25	0	0	0	0	0	0			PRAMEF25	0	0	0	0	0	0
PRAMEF34P	0	0	0	0	0	0			PRAMEF34P	0	0	0	0	0	0
PRAMEF35P	0	0	0	0	0	0			PRAMEF35P	0	0	0	0	0	0
HNRNPCL2	0	0.0682572	0.0597795	0	0.0501844	0			HNRNPCL2	0	0	0	0	0	0
PRAMEF36P	0	0	0	0	0	0			PRAMEF36P	0	0	0	0	0	0
AC245056.1	0	0	0	0	0	0			AC245056.1	0	0	0	0	0	0
PRAMEF26	0	0	0	0	0	0			PRAMEF26	0	0	0	0	0	0
HNRNPCL4	0	0	0	0	0	0			HNRNPCL4	0	0	0	0	0	0
PRAMEF9	0	0	0	0	0	0			PRAMEF9	0	0	0	0	0	0
PRAMEF13	0	0	0	0	0	0			PRAMEF13	0	0	0	0	0	0
PRAMEF18	0	0	0	0	0	0			PRAMEF18	0	0	0	0	0	0
PRAMEF31P	0	0	0	0	0	0			PRAMEF31P	0	0	0	0	0	0
PRAMEF5	0	0	0	0	0	0			PRAMEF5	0	0	0	0	0	0
PRAMEF32P	0	0	0	0	0	0			PRAMEF32P	0	0	0	0	0	0
RNU6-771P	0	0	0	0	0	0			RNU6-771P	0	0	0	0	0	0
PRAMEF8	0	0	0	0	0	0			PRAMEF8	0	0	0	0	0	0
PRAMEF33	0	0	0	0	0	0			PRAMEF33	0	0	0	0	0	0
PRAMEF15	0	0	0	0	0	0			PRAMEF15	0	0	0	0	0	0
AC243961.1	0	0	0	0	0	0			AC243961.1	0	0	0	0	0	0
PRAMEF14	0	0	0	0	0	0			PRAMEF14	0	0	0	0	0	0
PRAMEF19	0	0	0	0	0	0			PRAMEF19	0	0	0	0	0	0
PRAMEF17	0	0	0	0	0	0			PRAMEF17	0	0	0	0	0	0
PRAMEF20	0	0	0	0	0	0			PRAMEF20	0	0	0	0	0	0
LRRC38	0.103318	0.0709455	0.186402	0.127261	0	0.0951482			LRRC38	1.51967	0.947126	0.163844	0	0.738912	0.763615
AL354712.1	0	0	0	0	0	0			AL354712.1	0	0	0	0	0	0
BRWD1P1	0	0	0	0	0	0			BRWD1P1	0	0	0	0	0	0
PDPN	31.384	31.5805	39.4507	27.7556	24.2756	27.102			PDPN	24.8766	27.45	43.2521	38.3916	37.6472	32.5352
RNA5SP41	0	0	0	0	1.14083	0			RNA5SP41	0	0	0	0	0	0
AL359771.1	0	0	0	2.22523	1.21608	4.06685			AL359771.1	0	0	0	0.487041	0.538344	0
RF00564	0	0	0.329937	0	0.276979	0			RF00564	0	0.914424	0.435014	0.443722	0	0
PRDM2	3.43714	2.94843	5.35921	5.43685	4.15091	5.67003			PRDM2	9.02101	19.7461	15.2917	16.5949	10.8899	10.6247
KAZN	0.688434	0.690689	1.22964	1.3862	1.24872	2.03485			KAZN	6.14902	7.4618	4.81146	4.96112	5.69008	5.10642
RNU6-1265P	0	0	0	0	0	0			RNU6-1265P	0	0	0	0	0	0
AL357873.1	0.404664	0	0	0	0	0			AL357873.1	0	0	0	0	0	0
KAZN-AS1	0	0	0	0	0	0			KAZN-AS1	0	0	0	0	0	0
TBCAP2	0	0	0	0	0	0			TBCAP2	0	0	0	0	0	0
TMEM51-AS1	0.028989	0.0298587	0.191768	0	0.0146353	0.0444943			TMEM51-AS1	0.225735	0.241585	0.137914	0.117229	0.103662	0.171404
TMEM51	4.53404	6.64654	7.32224	7.15351	6.37844	7.53779			TMEM51	11.8128	9.93456	6.05912	6.34522	7.92446	7.60578
C1orf195	0	0	0	0	0	0			C1orf195	0	0	0	0	0	0.301758
AL035405.1	0	0	0.0966575	0	0	0			AL035405.1	0	0.267888	0	0	0	0
AL391094.1	0	0	0	0	0	0			AL391094.1	0.817672	0	0	0.191085	0	0.17462
FHAD1	0.0534706	0.0917914	0.128625	0.104281	0.0629882	0.0547136			FHAD1	0.107948	0.178243	0.353311	0.0720767	0.366477	0.302983
AL031283.2	0	0	0	0	0	0			AL031283.2	0	0	0	0	0	0
AL031283.3	0	0.215569	0.188795	0	0	0.385479			AL031283.3	0	0	0	0	0	0
AL031283.1	0.0440769	0	0	0.0135728	0	0.0270609			AL031283.1	0.19068	0.330591	0.034949	0.0356486	0.236422	0.195461
EFHD2	80.1647	95.6039	93.057	53.5361	57.5434	60.5108			EFHD2	119.292	105.734	39.6108	34.4964	72.955	70.0456
CTRC	0	0	0.0787457	0.0403213	0.0330532	0.0200978			CTRC	0	0	0	0	0.058529	0.0483886
CELA2A	0	0	0	0.185069	0.0379274	0.046123			CELA2A	0.129999	0	0.119135	0	0	0
CELA2B	0	0.107562	0.141304	0.144708	0.197707	0.384685			CELA2B	0.13553	0.261085	0	0	0.140036	0
CASP9	4.7539	6.7369	6.82491	5.0019	4.70166	4.77355			CASP9	6.97078	7.29179	6.55997	6.41102	8.09313	8.16361
DNAJC16	3.03179	2.50735	3.84689	2.24062	1.42633	2.95363			DNAJC16	6.3186	13.4382	9.61572	9.98066	7.91063	6.81586
SCARNA21B	0	0	0	0	0	0			SCARNA21B	0	0	0	0	0	0
AL121992.3	0	0.226472	0	0	0	0			AL121992.3	0	0	0	0	0	0
AGMAT	1.11833	1.2224	0.933325	0.618465	0.599162	0.420365			AGMAT	1.8167	2.96712	6.51477	6.86669	3.10129	4.04838
AL121992.1	0.0200554	0	0.0482438	0.123515	0	0			AL121992.1	0.138817	0.133708	0.0636084	0.454172	0	0
CHCHD2P6	0.638228	0.876502	0	0.943357	0.386656	0			CHCHD2P6	1.32529	0	0.404845	0	0	0
RNU7-179P	0	0	0	0	0	0			RNU7-179P	0	0	0	0	0	0
CD24P1	0	0	0	0	0	0			CD24P1	0	0	0	0	0	0
DDI2	3.56375	2.84743	4.33724	4.5865	2.50176	5.38041			DDI2	11.8617	23.7437	25.275	24.336	15.3999	14.7055
RSC1A1	0	0	0	0	0	0			RSC1A1	0	0	0	0	0	0
AL121992.2	0.445762	0.612182	1.07229	0	0	0			AL121992.2	0.771359	0.74297	0	2.88419	0	0
PLEKHM2	85.3511	127.557	107.336	114.917	119.416	114.269			PLEKHM2	81.7753	83.1953	63.7463	63.9924	73.3566	67.2357
AL450998.2	0.148878	0.051115	0.179065	1.14612	0.526134	0.365614			AL450998.2	0.386434	0.124071	0.826328	0.48164	0.133093	0.660206
SLC25A34	0.821486	1.22628	1.20285	0.131981	0.0721273	0.13157			SLC25A34	1.97777	2.32169	1.35937	1.5599	1.72422	1.42549
SLC25A34-AS1	0	0	0	0	0	0			SLC25A34-AS1	0	0	0	0	0	0
TMEM82	0.300303	0.412417	0.361194	1.57205	0.606439	1.38278			TMEM82	1.9487	1.12619	1.07151	0.728638	3.89272	3.77316
FBLIM1	91.4422	135.966	133.005	43.9921	42.2926	51.9365			FBLIM1	62.3054	71.6679	88.2573	88.1452	79.692	78.2607
RPL12P14	1.048	0.639667	0.840329	0	1.17575	0.285962			RPL12P14	0.805991	0.388164	0	0.753422	0.416392	0.34425
UQCRHL	129.374	107.762	125.291	187.628	194.506	149.634			UQCRHL	18.9316	10.906	15.8553	12.9551	16.7531	12.7673
AL450998.1	15.6322	15.0278	19.742	37.8678	31.305	34.2306			AL450998.1	0.90168	0.434247	0	0.842869	0.931654	0.77024
FLJ37453	2.35337	2.18633	2.8583	2.75664	1.58415	2.26642			FLJ37453	11.8177	9.07546	7.61037	6.64309	13.4481	11.5956
SPEN	9.64837	13.7515	18.4447	10.293	8.15162	14.2398			SPEN	18.3446	63.6528	39.6126	42.8077	24.94	28.0038
AL034555.1	0	0	0	0	0	0			AL034555.1	0	0	0	0	0	0
ZBTB17	14.3721	26.7235	26.431	30.3166	35.3551	33.0641			ZBTB17	16.9524	17.8986	16.6028	15.0196	18.6709	19.1359
AL355994.4	0	0	0	0	0	0			AL355994.4	0	0	0	0	0	0
AL355994.1	0	0	0	0	0	0			AL355994.1	0	0	0	0	0	0
AL355994.5	0	0	0	0	0	0			AL355994.5	0	0	0	0	0	0
TBC1D3P6	0	0	0	0	0	0			TBC1D3P6	0	0	0	0	0	0
SRARP	0.0187751	0.103138	0.0677461	0	0	0			SRARP	0.389867	0.500692	0.119096	0.12148	0.469966	0.610566
AL355994.3	0	0	0	0	0	0			AL355994.3	0	0	0	0	0	0
HSPB7	0.0583709	0.200407	0.193068	0.107847	0.191548	0.179184			HSPB7	0.0505033	0.437801	0.416545	0.0944186	0.574004	0.345131
CLCNKA	2.6756	2.27684	1.40176	3.92242	4.59104	4.15205			CLCNKA	1.81789	1.42267	1.04123	0.743451	1.99571	2.9602
AL355994.2	0.405239	0.890446	0.877332	1.29779	2.20954	1.49277			AL355994.2	3.08544	2.43154	0.514107	1.0488	3.47782	2.39606
CLCNKB	4.09634	5.54567	5.46399	13.0086	12.5848	12.968			CLCNKB	4.50165	4.07711	6.77313	4.8361	15.7589	13.2007
FAM131C	1.74426	2.39546	1.21035	5.66042	7.95929	5.35444			FAM131C	7.19754	3.68995	0.957491	2.60442	9.11608	8.72667
EPHA2	132.787	185.206	276.091	110.701	115.667	148.292			EPHA2	134.605	165.505	160.733	154.408	86.7836	84.8077
AL451042.2	0.441818	0.953487	0.910976	0	0.446108	0.775008			AL451042.2	0.218438	0.631195	1.2011	0.204191	0.677098	0.932979
AL451042.1	0	0	0.630761	0	0	0			AL451042.1	0	0	0	0.339317	1.12518	1.55039
ARHGEF19-AS1	0	0	0	0	0	0			ARHGEF19-AS1	0	0	0	0	0	0
ARHGEF19	5.54578	8.62056	8.31952	10.4153	10.9839	10.2893			ARHGEF19	19.6677	19.9088	35.6616	35.2911	19.2864	18.6925
ANO7L1	0.315394	0.433142	0.344858	0.776966	0.839568	1.33784			ANO7L1	0	0.286734	0	0.371032	0.512644	0.33906
CPLANE2	2.32662	3.80385	3.02047	2.59286	1.7153	1.90456			CPLANE2	6.00711	5.78603	7.61345	5.97373	6.33886	7.20586
MT1XP1	1.84057	0.421286	0.737923	5.2899	8.36299	2.6367			MT1XP1	1.06166	1.02258	0.972934	0.992411	1.09695	1.81379
FBXO42	6.94802	8.89653	10.7325	14.8633	12.3316	13.2963			FBXO42	11.0559	16.3228	14.362	13.088	15.9429	16.1473
SZRD1	89.3546	127.435	121.987	98.6616	104.373	98.9883			SZRD1	103.497	109.424	107.161	105.807	109.258	104.756
RPL22P3	11.3816	19.3327	24.4967	35.0478	30.8472	36.4095			RPL22P3	0	0	0	0	0	0
SPATA21	0	0	0.0304602	0.093582	0.23014	0.217677			SPATA21	0	0.0844209	0	0	0.0452801	0
NECAP2	24.4489	34.6337	34.3937	22.036	21.9192	23.1771			NECAP2	41.4189	41.3999	28.7774	28.457	40.1898	32.4681
LINC01772	0.54508	0.0965908	0.338376	0.433159	0.426096	0.194313			LINC01772	0.425971	0.468907	0.446141	0.455071	0.628759	1.03965
CROCCP3	0.385241	0.632579	0.664813	0.949034	0.769509	1.05919			CROCCP3	0.666632	1.56337	0.796855	1.46305	1.07811	1.41126
RNU1-1	0	0	0	0	0	0			RNU1-1	0	0	0	0	0	0
AL137802.2	0.0514032	0	0.123652	0.316577	0.259512	0.189353			AL137802.2	0	0.342703	0	0	0	0.151966
AL137802.3	0	0	0.176192	0	0	0			AL137802.3	0	0	0	0	0	0
AL137802.1	0	0	0	0	0	0			AL137802.1	0	0	0	0	0	0
LINC01783	0.0551814	0.151565	0.331851	0.169923	0.222869	0.271028			LINC01783	0.381949	0.091973	0.0875076	0.0892594	0.493308	1.14195
RNU1-6P	0	0	0	0	0	0			RNU1-6P	0	0	0	0	0	0
AL355149.1	0	0	0	0	0	0			AL355149.1	0	0	0	0	0	0
NBPF1	0.855023	1.01382	0.781128	1.48479	1.29263	1.29083			NBPF1	1.51998	3.59779	4.32706	3.67302	2.87369	2.83164
AL137798.1	0	0	0	0.414632	0	0.206669			AL137798.1	0	0	1.06764	0.544508	0	0
CROCCP2	7.91844	8.45654	8.64262	12.1856	9.31078	10.4604			CROCCP2	10.673	13.0283	8.74808	11.0305	12.3744	11.0429
AL137798.3	0	0	0	0	0	0			AL137798.3	0	0	0	0	0	0
MST1P2	0.946394	2.87306	2.1268	8.83486	9.1535	9.7553			MST1P2	2.58579	3.48687	2.05374	2.17542	5.69972	4.04956
AL137798.2	0	0	0	0	0	0			AL137798.2	0	0	0	0	0	0
RNU1-3	0	0	0	0	0	0			RNU1-3	0	0	0	0	0	0
AL021920.2	0	0.174003	0	0.156062	0.127931	0.259292			AL021920.2	0	0.422354	0.401849	1.09305	0	0
EIF1AXP1	51.4174	30.2629	79.828	54.4469	32.0506	53.1495			EIF1AXP1	73.0858	112.808	122.308	118.815	73.1702	80.2696
ESPNP	0.0538618	0.147941	0.172755	0.221146	0.271924	0.264547			ESPNP	0.0621359	0.119698	0.0569433	0	0	0.0530782
AL021920.1	0.140536	0	0	0	0	0			AL021920.1	0	0	0	0	0	0
AL021920.3	0	0	0	0	0	0			AL021920.3	0	0	0	0	0	0
CROCC	5.46713	9.69001	9.40708	7.35996	9.96239	10.0933			CROCC	10.2618	10.1843	12.3418	12.3184	14.4899	14.6796
CROCCP4	0	0	0	0	0	0			CROCCP4	0	0	0	0.242242	0.267759	0
RNU1-4	0	0	0	0	0	0			RNU1-4	0	0	0	0	0	0
MST1L	0.430786	0.621195	0.518134	1.11429	1.71813	1.77202			MST1L	1.3418	0.466705	0.204944	0.487776	1.3864	0.859651
BX284668.1	0	0	0	0	0	0			BX284668.1	0	0	0	0	0	0
BX284668.3	0	0	0	0	0	0			BX284668.3	0	0.215646	0	0	0	0
MIR3675	0	0	0	0	0	0			MIR3675	0	0	0	0	0	0
BX284668.2	0.23108	0.396689	0.764322	0.735296	0.466649	0.520195			BX284668.2	0.399867	0.128384	0.366451	0.249191	1.10176	0.512367
RNU1-5P	0	0	0	0	0	0			RNU1-5P	0	0	0	0	0	0
BX284668.5	4.82968	6.32427	3.91767	11.2061	14.97	10.7574			BX284668.5	0.388716	2.62087	0.712464	1.09009	3.61474	3.65258
BX284668.4	0.898545	0.925503	0.945645	2.76693	5.78385	2.62038			BX284668.4	0	0.74882	0	0	1.20491	3.65258
RNU1-2	0	0	0	0	0	0			RNU1-2	0	0	0	0	0	0
BX284668.6	0.260537	0.357805	0	0	0.263067	0			BX284668.6	0	0.868494	0.826328	0.421435	0	0
MFAP2	357.319	380.157	309.468	246.981	268.749	206.169			MFAP2	121.055	89.8476	74.0004	75.0385	93.3718	93.9762
AL049569.1	0.179426	1.10886	0.215808	0.33151	0.452922	0.220317			AL049569.1	0.931452	0.897171	0.284537	0	0	0.530448
ATP13A2	96.0953	124.244	104.58	64.6207	76.015	69.9007			ATP13A2	39.7342	35.882	40.1687	38.1616	46.8423	46.594
SDHB	62.9441	77.6909	74.9543	95.7716	101.464	100.766			SDHB	91.5956	73.1599	79.3839	79.3235	101.187	99.0034
PADI2	1.29676	1.78089	1.72026	2.79523	2.26249	3.96902			PADI2	0.49499	0.667481	1.4516	1.72743	1.32976	1.2685
AL590644.1	0.0732133	0.067031	0	0	0	0			AL590644.1	0	0	0	0	0	0
AL590644.3	0	0	0	0	0	0			AL590644.3	0	0	0	0	0	0
PADI1	0.081461	0.25571	0.307932	0.0860046	0.164504	0.0285787			PADI1	0	0	0.0369092	0.037648	0.0832275	0.034404
PADI3	0.214704	0.344004	0.473437	3.5702	3.97447	5.14086			PADI3	0.0619216	0	0.170241	0.289414	1.21562	1.16369
MIR3972	0	0	0	0	0	0			MIR3972	0	0	0	0	0	0
PADI4	0.0384097	0.0527494	0	0.0946214	0.0387827	0.0471631			PADI4	0	0	0.0609107	0.12426	0.137349	0.170329
PADI6	0.0476274	0.0654084	0	0.175993	0.216405	0.0877222			PADI6	0	0	0	0.0770402	0.0851553	0
AC004824.1	0	0	0	0	0	0			AC004824.1	0	0	0	0	0	0
RCC2	113.659	176.736	222.48	102.797	81.7818	119.1			RCC2	327.98	460.288	644.696	603.916	403.119	370.194
ARHGEF10L	3.75907	7.22746	7.87492	6.48227	7.17843	8.35316			ARHGEF10L	5.48171	6.03424	7.94055	7.34386	7.83033	8.00579
AL136529.1	0	0	0	0	0	0			AL136529.1	0	0	0	0	0	0
ACTL8	0.122441	0.0840765	0.441804	0	0.0618151	0.30069			ACTL8	0.847502	0.714271	2.03878	3.06987	0.875675	1.90039
AL357509.1	0	0	0	0	0	0			AL357509.1	0	0	0	0	0	0
LINC01654	0	0	0	0	0	0			LINC01654	0	0	0	0	0	0
IGSF21	2.33039	2.36221	1.37921	4.14618	3.84701	2.63438			IGSF21	3.26446	2.8977	9.7962	10.7701	11.5078	12.9588
AL365209.1	0	0	0	0.0217148	0	0			AL365209.1	0	0	0	0.0285167	0	0.0260594
IGSF21-AS1	0	0	0	0	0	0			IGSF21-AS1	0	0	0	0	0	0
AL591896.1	0	0	0	0	0.234671	0			AL591896.1	0	0	0	0	1.66218	1.3742
KLHDC7A	1.19771	1.94946	2.13417	0.245878	0.223952	0.29958			KLHDC7A	2.68664	2.80957	8.47673	6.4579	8.84338	10.3275
DYNLL1P3	0	0	0	0	0	0			DYNLL1P3	0	0	0	0	0	0
AL031737.1	0	0	0	0	0	0			AL031737.1	0	0	0	0	0	0
PAX7	0.162686	0.297897	0.358734	0.111326	0.127762	0.110979			PAX7	0.500473	0.813465	0.0859967	0.175436	0.226236	0.240479
TAS1R2	0	0	0	0.0552951	0.158647	0.165368			TAS1R2	0	0	0	0	0	0
AL080251.1	0	0	0	0.0321722	0	0			AL080251.1	0	0	0	0	0	0
ALDH4A1	11.8013	15.0176	12.5757	20.4229	20.724	15.8961			ALDH4A1	10.9199	8.30096	13.245	13.0598	15.2098	14.4951
MIR4695	0	0	0	0	0	0			MIR4695	0	0	0	0	0	0
MIR1290	0	0	0	0	0	0			MIR1290	0	0	0	0	0	0
IFFO2	3.58685	4.22948	5.47861	10.4375	9.71988	12.0353			IFFO2	3.6379	5.01012	8.4517	7.87513	8.73764	9.26827
AL137127.1	1.37529	1.49716	1.17	0.743704	0.795929	0.638414			AL137127.1	0.986759	0.782717	1.27665	1.41073	0.659716	0.74375
UBR4	13.6984	28.6349	31.4335	19.0746	22.5123	28.5979			UBR4	13.7887	51.3136	41.0776	43.7327	35.655	40.1215
AL035413.1	0.225079	0.772774	1.35359	1.38619	1.47722	1.1055			AL035413.1	3.89483	1.12544	4.28321	0.728159	1.20729	0.332707
EMC1	12.0305	19.1603	22.3146	12.2915	12.4587	13.4763			EMC1	22.3467	31.3278	31.1044	31.7654	25.5067	23.5241
MRTO4	71.0692	86.0786	83.0477	23.2856	22.865	27.1852			MRTO4	113.708	93.4825	125.689	123.233	91.6771	88.3462
AKR7L	0.639012	1.10405	1.88426	0.787096	1.24881	1.54397			AKR7L	0.713395	1.09942	0.653778	1.80054	1.47422	2.98607
AKR7A3	1.36805	1.78714	1.92637	1.52068	2.29099	2.94993			AKR7A3	3.23339	1.77965	1.9049	2.15893	1.90907	2.95934
AL035413.2	0	0.447767	1.56861	0.669334	0.548683	0.934143			AL035413.2	1.12839	7.97029	6.54924	9.49312	2.3318	5.7834
AKR7A2	41.1032	45.4492	39.9585	53.4697	62.1728	45.3172			AKR7A2	77.3905	51.1544	54.9705	52.6507	71.8294	70.4659
RNU6-1099P	0.533248	0	1.92412	0.656823	0	0			RNU6-1099P	3.69099	0	5.07381	10.3507	0	1.57647
PQLC2	33.2022	45.7728	43.0004	12.1669	14.3708	12.2854			PQLC2	27.3485	24.2884	26.0736	26.0458	29.0932	27.0671
CAPZB	509.43	499.244	475.238	438.068	445.023	422.874			CAPZB	309.801	288.648	275.081	266.108	308.002	306.265
RN7SL277P	0	0	0	0	0	0			RN7SL277P	0	0	0	0	0	0
MINOS1	0.645542	1.10103	1.05194	1.09011	0.998743	0.856582			MINOS1	2.88274	3.08902	2.90602	3.33472	2.04777	3.20128
RNU4-28P	0	0	0	0	0	0			RNU4-28P	0	0	0	0	0	0
AL031727.2	0.551281	0	0	0	0.278317	0			AL031727.2	0	0	0	0	0	0
NBL1	223.645	282.364	220.633	26.7948	28.5816	21.6845			NBL1	18.1214	12.6941	9.81322	6.87843	15.7733	16.4648
MINOS1-NBL1	0	0.0614101	0	0	0	0			MINOS1-NBL1	0	0	0	0	0	0
AL031727.1	2.13182	1.54996	3.01656	7.41416	3.92519	4.00347			AL031727.1	106.329	12.9587	28.2386	14.6048	15.6948	24.4682
HTR6	0	0	0	0.283387	0.842107	0.49438			HTR6	0	0	0	0.0930385	0.514194	0.170043
TMCO4	1.16817	1.66228	1.8621	2.08032	2.87064	2.9552			TMCO4	3.06869	3.941	4.99955	4.59877	5.18385	5.82525
RNF186	0	0	0	0	0	0			RNF186	0	0	0	0	0	0
AL391883.1	0	0	0	0	0	0			AL391883.1	0	0	0	0	0	0
OTUD3	3.45701	4.57395	4.76646	11.8916	8.96485	11.6682			OTUD3	6.82836	13.407	10.4295	11.7294	11.2162	10.5691
PLA2G2E	0	0	0	0	0	0			PLA2G2E	0	0	0	0	0	0
RN7SL304P	0	0	0	0	0	0			RN7SL304P	0	0	0	0	0	0
PLA2G2A	0	0	0.0814562	0.417092	0.615437	0.498949			PLA2G2A	0.585958	0.225757	2.79235	2.19096	0.605437	0.200217
PLA2G5	0.131318	0.0601145	0.0526481	0.161749	0.132593	0.0537482			PLA2G5	0	0	0.0694153	0.0708049	0	0
PLA2G2D	0	0	0	0.157285	0.0429778	0.0522646			PLA2G2D	0	0	0	0	0	0
PLA2G2F	0	0	0	0	0	0			PLA2G2F	0	0	0	0	0	0
Z98257.1	0	0	0	0	0	0			Z98257.1	0	0	0	0	0	0
PLA2G2C	0	0	0.0208086	0.0426198	0	0.0424868			PLA2G2C	0	0	0	0	0	0
UBXN10-AS1	0.44751	0.307291	0.269125	1.51584	0.225928	0.274748			UBXN10-AS1	0.387192	1.11882	0.354835	0.723876	2.40038	0.6615
UBXN10	0.7579	1.12525	1.13331	0.428922	0.279217	0.402431			UBXN10	2.41031	2.21917	1.03947	1.78922	2.12419	2.08923
LINC01757	0	0	0	0	0.120024	0			LINC01757	0	0	0	0	0	0
Z98257.2	0	0	0	0	0	0			Z98257.2	0	0	0	0	0	0
VWA5B1	0	0.0491512	0.0107616	0.0220417	0	0.0329594			VWA5B1	0	0.029826	0	0	0.12798	0.132259
AL020998.1	0	0	0	0	0	0			AL020998.1	0	0	0	0	0	0
LINC01141	0	0.0230876	0	0	0	0			LINC01141	0	0	0	0	0.0601156	0
AL139254.1	0	0	0	0	0	0			AL139254.1	0	0	0	0	0	0
AL139254.2	0	0	0	0	0	0			AL139254.2	0	0	0	0	0	0
AL139254.3	0	0	0	0	0	0			AL139254.3	0	0	0	0	0	0
CAMK2N1	3.09835	1.79792	1.88953	6.61143	3.8775	4.55462			CAMK2N1	3.47362	2.83664	3.32174	3.0353	4.68143	3.74133
MUL1	32.6712	42.5544	40.6188	22.7445	24.4342	26.007			MUL1	50.2984	47.199	46.3177	46.6392	48.874	49.0549
RPS4XP4	0	0.205398	0	0	0	0			RPS4XP4	0.258805	0	0	0	0	0
FAM43B	0.665524	0.609325	1.06729	4.97316	5.0623	6.04724			FAM43B	1.38197	0.887404	1.89972	1.65067	4.04574	3.47596
CDA	173.72	154.033	108.606	512.906	550.213	434.842			CDA	193.982	142.403	282.254	251.868	391.115	348.576
PINK1	6.85493	14.7288	14.5598	32.7131	38.3482	44.4327			PINK1	20.2531	20.255	22.9388	22.8254	33.2037	34.3574
MIR6084	0	0	0	0	0	0			MIR6084	0	0	0	0	0	0
PINK1-AS	2.33727	3.24513	2.76484	2.38854	1.77646	1.76611			PINK1-AS	4.13336	4.75179	4.3989	3.78068	3.94931	3.5688
DDOST	179.393	312.544	319.779	303.023	322.655	330.581			DDOST	284.409	298.756	343.243	320.604	364.574	350.322
KIF17	4.2123	5.27654	4.63653	16.21	18.1728	18.7142			KIF17	2.25299	2.08497	1.61938	1.23885	2.78433	2.11325
AL663074.2	0	0	0	0	0	0			AL663074.2	0	0	0	0	0	0
SH2D5	1.72863	2.00194	2.31187	3.82941	4.92363	4.76787			SH2D5	2.50016	2.23613	2.57763	3.2135	3.59813	3.8519
AL663074.1	0	0	0	0	0	0			AL663074.1	0	0	0	0	0	0
HP1BP3	10.6418	12.3088	21.5139	24.1759	12.9359	25.4843			HP1BP3	46.5411	84.7748	58.6522	68.2843	51.0766	46.5792
EIF4G3	7.56923	9.52135	19.0876	12.4067	10.8307	17.7415			EIF4G3	25.9285	58.392	42.3372	41.1457	40.951	38.4792
RNU7-200P	0	0	0	0	0	0			RNU7-200P	0	0	0	0	0	0
MIR1256	0	0	0	0	0	0			MIR1256	0	0	0	0	0	0
RPS15AP6	0	0	0	0	0.299282	0			RPS15AP6	1.02581	0	0.470041	0	0	0
AL627311.1	0	0	0	0	0	0			AL627311.1	0	0	1.57362	0	0	0
HSPE1P27	0	0	0	0	0	0			HSPE1P27	0	0	0	0	0	0
ECE1	30.8436	52.3072	64.1253	42.9463	46.4869	56.3792			ECE1	38.4272	53.0942	34.5743	30.9116	47.2727	44.8563
AL031005.1	0	0	0	0	0	0			AL031005.1	0	0	0	0	0	0
AL031728.1	0.207147	0	0	0.340202	0.0232399	0.197832			AL031728.1	0	0.153449	0.291998	0.0744608	0.658434	0.748491
PPP1R11P1	0	0	0	0	0	0			PPP1R11P1	0	0	0	0	0	0
AL592309.1	0	0	0	0	0	0			AL592309.1	0	0	0	0	0	0
AL592309.2	0	0	0	0	0	0			AL592309.2	0	0	0	0	0	0
NBPF2P	1.12216	1.89674	3.11468	2.76442	1.74317	2.33183			NBPF2P	4.48112	1.72648	5.47552	3.35107	5.24742	4.59347
HS6ST1P1	3.69903	7.49302	5.56133	0.455624	3.36146	5.90463			HS6ST1P1	0.64009	2.00373	1.4665	3.14129	1.32274	0.820175
CROCCP5	0	0	0.0826829	0	0	0			CROCCP5	0	0	0	0	0	0.406464
NBPF3	2.01025	2.88728	3.54619	3.52845	2.22429	4.47393			NBPF3	4.11633	9.71663	7.38528	7.6957	11.1421	11.1432
PFN1P10	0	0	0	0	0	0			PFN1P10	0	0	0	0	0	0
ALPL	475.568	500.801	410.962	479.269	510.018	423.417			ALPL	252.827	251.365	207.506	200.61	232.802	231.23
LINC02596	0	0	0	0	0	0			LINC02596	0	0	0	0	0	0
RAP1GAP	7.45566	12.1045	9.92138	29.9072	32.675	35.706			RAP1GAP	8.23498	10.6089	10.597	8.98084	15.4575	13.776
USP48	6.47658	9.64536	13.6358	10.4343	9.03273	13.5592			USP48	21.2293	32.885	32.4698	32.4006	33.4718	34.6175
AL590103.1	0	0	0	0	0	0			AL590103.1	0	0	0	0	0	0
LDLRAD2	0.0508308	0.157068	0.290403	0.125221	0.0769867	0.0780187			LDLRAD2	0.263877	0.127083	0.604563	0.369999	0.136324	0.112706
HSPG2	4.17594	18.0706	21.8079	20.3418	26.3301	35.9553			HSPG2	7.62428	24.0692	17.4828	15.916	25.8309	24.8216
AL590556.1	0	0	0	0	0	0			AL590556.1	0	0	0	0	0	0
AL590556.2	0	0	0	0	0	0			AL590556.2	0	0	0	0	0	0
CELA3B	0.0740527	0	0.0890679	0	0	0			CELA3B	0.128143	0	0	0	0	0
AL590556.3	0	0	0	0	0	0			AL590556.3	0	0	0	0	0	0
RN7SL386P	0	0	0	0	0	0			RN7SL386P	0	0	0	0	0	0
RNU6-1022P	0	0	0	0	0	0			RNU6-1022P	0	0	0	0	0	0
CELA3A	0	0	0	0	0	0			CELA3A	0	0	0	0	0	0
RN7SL186P	0	0	0	0	0	0			RN7SL186P	0	0	0	0	0	0
RNU6-776P	0	0	0	0	0	0			RNU6-776P	0	0	0	0	0	0
LINC01635	0.152018	0.208772	0.182842	0.561741	0.0511649	0.124442			LINC01635	0	0.168917	0.321431	0	0.906004	0.149807
LINC00339	0.0757938	0.228999	0.309951	0.130702	0.137754	0.186134			LINC00339	1.20663	2.22338	1.77889	2.20682	1.30095	1.97185
AL031281.2	0.0323028	0.0295751	0	0.0928402	0.0543609	0.0925505			AL031281.2	0.0745302	0.107681	0.119528	0.19159	0.0577559	0.0954987
AL031281.3	0.376837	0.547967	0.50657	0.245735	0.0447643	0.272186			AL031281.3	0.767163	1.25618	0.703053	1.1474	0.396333	0.655333
AL031281.4	0	0	0	0	0	0			AL031281.4	0	0	0	0	0	0
CDC42	0.142723	0.174228	0.438693	0.214864	0.176134	0.155777			CDC42	1.20742	1.32157	0.352074	0.718243	0.623778	1.07829
CDC42-IT1	0	0	0	0	0	0			CDC42-IT1	0	0.274856	0	0	0	0
AL031281.1	0	0	0	0	0	0			AL031281.1	0.809294	0	0	0.378255	0	0
WNT4	0.554569	0.796228	1.01568	1.95611	1.93439	2.15119			WNT4	1.26498	1.55454	0.199874	0.40775	1.44224	0.707968
AL445253.1	0.703546	0.772964	0.50772	0.259976	0	0.0863881			AL445253.1	0.486974	0.703577	0.669417	0.455212	0.503162	0.415987
MIR4418	0	0	0	0	0	0			MIR4418	0	0	0	0	0	0
PPIAP34	0	0	0	0	0	0			PPIAP34	0	0	0	0	0	0
AL591122.1	0	0	0	0	0.0621821	0.0756187			AL591122.1	0	0	0	0.199232	0.110109	0
ZBTB40	6.99452	16.212	21.8253	6.95979	5.89375	9.643			ZBTB40	17.0784	40.9483	24.809	29.1307	38.9639	44.4473
ZBTB40-IT1	0.418004	0	0	0	0.633096	1.02653			ZBTB40-IT1	0.723325	4.18022	1.32576	0.676148	2.24211	3.08942
EPHA8	0.734784	0.848234	0.909389	3.08246	3.92465	2.88978			EPHA8	1.43734	1.02945	2.66822	1.51584	4.26495	3.58899
MIR6127	0	0	0	0	0	0			MIR6127	0	0	0	0	0	0
C1QA	0	0	0	0	0	0			C1QA	0	0.747642	0	0	0	0.132612
C1QC	0	0	0	0	0	0			C1QC	0	0	0	0	0	0
C1QB	0	0	0	0	0	0			C1QB	0	0	0	0	0	0
EPHB2	0.733962	1.12693	1.27209	2.18432	1.92868	2.13832			EPHB2	14.4835	16.7314	10.5838	9.86654	17.9482	17.3184
MIR4684	0	0	0	0	0	0			MIR4684	0	0	0	0	0	0
AL512444.1	0	0	0	0	0	0			AL512444.1	0	0	0	0	0	0
MIR4253	0	0	0	0	0	0			MIR4253	0	0	0	0	0	0
LACTBL1	0	0	0	0	0	0			LACTBL1	0	0	0	0	0	0
TEX46	0.520282	0.119087	0.417184	1.81575	0.700446	0.638852			TEX46	0.300103	0.578116	0.275024	0	0.310079	0.76907
KDM1A	69.1299	99.5047	110.762	118.778	109.653	137.275			KDM1A	202.477	260.267	271.981	258.865	239.738	227.566
AL031428.1	0	0	0	0.211051	0	0			AL031428.1	1.18599	0.285586	0	0	0	0
MIR3115	0	0	0	0	0	0			MIR3115	0	0	0	0	0	0
MIR4419A	0	0	0	0	0	0			MIR4419A	0	0	0	0	0	0
LUZP1	8.95032	13.6467	18.6596	9.08882	8.04106	14.1964			LUZP1	19.4442	49.9231	41.1286	41.4932	26.6184	28.2593
AL161672.1	0	0	0.251688	0	0	0			AL161672.1	0	0	0	0	0	0
RNU6-514P	0	0	0	0	0	0			RNU6-514P	0	0	0	0	0	0
RNU6-135P	0	0	0	0	0	0			RNU6-135P	0	0	0	0	0	0
HTR1D	1.3082	0.995038	1.42821	1.09077	0.77222	1.48277			HTR1D	3.27372	2.81778	0.70216	0.585995	4.39011	3.808
AL109936.1	1.24038	1.02208	0.895133	0.611131	1.50291	0.913836			AL109936.1	0.429278	0	0	0	0	0
LINC01355	0.901185	0.287821	0.352902	1.2391	0.825292	1.91718			LINC01355	1.4869	1.53697	1.13	2.27134	1.8361	2.32345
AL109936.6	0.566797	0.518935	0.454482	0.814504	0.190767	0.231989			AL109936.6	0.980801	0.944703	0.299612	0.91683	1.0134	2.23421
HNRNPR	36.5455	31.1233	58.7631	50.45	36.9336	45.6574			HNRNPR	141.569	186.649	206.726	184.929	142.935	132.092
ZNF436	2.75415	3.35418	3.8751	2.40028	1.28551	3.03086			ZNF436	8.54255	14.3343	7.91107	7.06076	9.10526	8.29587
ZNF436-AS1	0.666209	1.94791	1.4475	7.35889	5.81542	6.49151			ZNF436-AS1	3.49566	2.50735	1.09057	1.46002	4.6109	3.81204
AL109936.2	0	0	0	0	0	0			AL109936.2	0	0	0	0	0	0
TCEA3	0.389582	1.02547	0.741912	1.11968	1.72098	2.09285			TCEA3	0.617965	0.757554	0.0514839	0	0.464369	1.00778
AL357134.1	0	0	0	0	0	0			AL357134.1	0	0	0	0	0	0
ASAP3	29.0893	52.3757	49.0899	40.4519	44.4562	52.3489			ASAP3	44.5372	61.3155	47.0192	46.9982	56.3666	54.0068
E2F2	1.89251	2.75701	2.32655	1.35228	1.07685	1.23251			E2F2	4.92132	9.16669	7.03037	8.45649	7.96387	7.07867
AL021154.1	0.750758	0.343681	0	0	0.126341	0.153642			AL021154.1	0.866087	2.08553	0.396855	0.404799	3.13207	1.84959
ID3	242.709	257.971	228.756	94.4107	96.308	90.7632			ID3	231.313	177.076	195.971	194.963	218.906	218.996
AL450043.1	0	0	0	0	0	0			AL450043.1	0	0	0	0.139628	0	0
MDS2	0.159825	0	0	0	0.21517	0.130832			MDS2	0	0.0887956	0.0844845	0	0.0952531	0.1575
AL451000.1	0	0	0	0	0	0			AL451000.1	0	0	0	0	0	0
RPL11	1224.8	1278	1133.39	1910.51	2110.27	1709.52			RPL11	1450.23	944.063	1146.3	1072.33	1229.64	1155.34
ELOA	21.136	23.0964	34.5489	31.1313	30.5317	32.9575			ELOA	50.7314	75.2898	86.2701	79.7794	62.9771	57.4478
ELOA-AS1	1.14369	1.97789	1.68128	1.09568	1.19757	1.2483			ELOA-AS1	1.31938	2.40045	2.14956	2.74073	1.81766	1.50274
PITHD1	40.1439	45.1301	56.76	39.1588	26.9083	41.1198			PITHD1	121.498	105.541	121.444	112.813	126.003	122.461
LYPLA2	181.852	208.316	206.943	166.003	151.611	134.57			LYPLA2	219.948	173.138	219.532	188.287	229.768	222.375
GALE	20.3818	32.6004	30.5008	9.98196	12.6288	10.7257			GALE	22.7351	18.3602	22.0635	21.9483	22.1061	19.1241
HMGCL	6.37335	7.53401	9.59417	15.0671	14.3978	15.1315			HMGCL	7.18953	6.79046	4.76562	3.7518	10.2773	8.94393
FUCA1	12.3759	16.6901	14.2148	22.3852	17.3651	21.3571			FUCA1	9.55023	6.59708	14.3217	11.2719	15.2501	13.5968
CNR2	0	0.0298284	0	0	0	0			CNR2	0	0	0	0.105399	0	0.0321056
BTBD6P1	0.0900672	0	0	0	0	0			BTBD6P1	0	0	0	0	0	0
AL590609.3	0	0	0	0	0	0			AL590609.3	0	0	0	0	0	0
MIR378F	0	0	0	0	0	0			MIR378F	0	0	0	0	0	0
AL590609.2	0	0	0	0	0	0			AL590609.2	0	0	0	0	0	0
PNRC2	75.5566	55.5479	82.4065	118.786	70.5894	91.3639			PNRC2	182.191	222.642	241.852	236.132	203.518	206.68
SRSF10	24.5064	18.368	25.382	17.6367	10.7297	16.75			SRSF10	58.7004	82.6724	76.4399	77.054	59.0238	53.0652
AL590609.1	0	0	0	0	0	0			AL590609.1	0	0	0	0	0	0
AL591178.1	0	0	0	0	0	0			AL591178.1	0	0	0	0	0	0
MYOM3	0	0.0677409	0.111239	0	0.0124512	0.0605669			MYOM3	0.0426773	0	0.0195554	0	0.154336	0.0911404
AL591178.2	0	0	0	0	0	0			AL591178.2	0	0	0	0	0	0
IL22RA1	0.0407845	0.168033	0.245271	0.150708	0.123542	0.250396			IL22RA1	0	0.0679772	0.0646768	0.263886	0.218762	0.180861
IFNLR1	2.71206	3.07198	3.31773	3.54041	3.31182	3.57206			IFNLR1	8.62393	13.1359	11.9835	12.9358	12.6406	12.4379
AL590683.1	0	0	0	0	0	0.0757823			AL590683.1	0	0	0	0	0	0
AL138902.1	0	0	0	0	0.134607	0			AL138902.1	0	0.222196	0	0	0	0
GRHL3	0.115853	0.238658	0.418032	0.0891879	0.32169	0.320075			GRHL3	1.40332	1.4965	0.918608	0.609048	0.258924	0.428128
STPG1	4.75312	5.31234	5.83784	7.50612	7.64907	7.86959			STPG1	3.75864	3.97787	3.01929	2.55921	5.65757	5.76743
NIPAL3	1.65639	2.58309	2.71472	4.8652	4.45382	6.86154			NIPAL3	0.587952	1.41578	2.38619	1.90398	1.88758	1.86548
RCAN3	15.3669	11.5042	16.2621	21.3015	12.9274	16.5623			RCAN3	16.5742	24.5376	13.4503	13.7457	20.3254	17.4475
AL445686.2	0	0	0	0.0972735	0.0797394	0.145455			AL445686.2	0	0	0	0	0	0
NCMAP	0.0138422	0	0.0332978	0.5797	0.279533	0.781852			NCMAP	0.0958117	0.0922854	0.131707	0	0.692977	0.695683
AL445686.1	0	0	0	0.403908	0	0			AL445686.1	0	0	0	0	0	0
SRRM1	12.8044	18.8415	35.0192	36.5339	26.5347	49.4148			SRRM1	55.7735	94.5645	94.0942	94.1699	72.5403	67.5102
AL445648.1	0	0	0	0	0	0			AL445648.1	0	0.214673	0	0	0	0
CLIC4	87.5983	66.2785	112.872	138.965	63.5075	122.525			CLIC4	321.132	583.252	408.592	387.122	430.079	390.39
RNU6-1208P	0	0	0	0	0	0			RNU6-1208P	0	0	0	0	0	0
RUNX3	0.02523	0	0.182074	0.807995	0.929837	1.13076			RUNX3	0.698538	0.630777	0.360091	0.489733	1.39841	1.26801
MIR6731	0	0	0	0	0	0			MIR6731	0	0	0	0	0	0
AL445471.1	0	0	0	0	0	0			AL445471.1	0	0	0	0	0	0
AL445471.2	0	0	0	0	0	0			AL445471.2	0	0	0	0	0	0
MIR4425	0	0	0	0	0	0			MIR4425	0	0	0	0	0	0
AL050344.2	0	0	0	0	0	0			AL050344.2	0	0	0	0	0	0
AL050344.1	0	0	0	0	0	0			AL050344.1	0	0	0	0	0	0
AL121994.1	0	0	0	0	0	0			AL121994.1	0	0	0	0	0	0
AL031432.1	0	0	0	0	0	0			AL031432.1	0	0.19251	0	0	0	0
SYF2	35.3012	39.5517	55.4309	64.2322	63.6806	71.3913			SYF2	56.1934	43.8533	48.9198	48.0916	50.6751	44.1478
AL031432.4	0.364752	0.71561	0.250692	0.673918	0.15784	0.639824			AL031432.4	0.360672	1.38959	0.743695	0.927156	0.931654	0.693216
AL031432.5	0	0	0.0902985	0.184948	0	0.737482			AL031432.5	0	1.25132	0	0	0	0.887803
RSRP1	6.27264	7.1979	9.63237	17.0536	15.7831	15.4764			RSRP1	13.4083	15.9339	11.1441	14.2701	12.6546	11.5281
AL031432.3	0.235289	0.161565	0.282997	0.724537	1.78181	0.28891			AL031432.3	2.85005	0.392165	1.11938	0.380595	0.420685	1.3912
AL031432.2	0	0	0.299028	0	0	0			AL031432.2	0.430213	2.48628	0	2.81507	0.889029	1.8375
RHD	0.051667	0.0473041	0.352145	0.0848537	0.226065	0.0422945			RHD	0	0.0574103	0.382361	0.334298	0.554268	0.458238
SDHDP6	0	0.489745	0.285945	0	0.240049	0			SDHDP6	2.87974	2.3775	5.27817	7.69118	5.52587	4.56849
AL928711.1	0	0.341435	0.149514	0.306231	0	0.152638			AL928711.1	0.430213	1.24314	1.18278	0.804307	0	0
TMEM50A	91.5933	67.9267	87.8464	122.444	83.3596	109.652			TMEM50A	112.169	107.706	101.309	98.6276	111.41	100.764
RHCE	0.0703546	0.289862	0.282067	0.60661	0.710379	0.633513			RHCE	0.0811623	0.15635	0.223139	0.379343	0.754743	1.03997
AL031284.1	1.43241	2.95077	2.58427	2.94059	3.6158	4.10398			AL031284.1	1.23934	0.795817	1.51436	3.86168	2.13423	1.05868
MACO1	33.5835	37.2202	44.2737	31.74	25.6856	33.0671			MACO1	41.4886	56.9788	52.0294	45.7876	41.3295	39.5953
LDLRAP1	12.2742	16.5081	15.6785	12.0324	11.9984	16.6811			LDLRAP1	11.8181	11.0307	14.0494	13.0652	13.2317	12.7207
AL606491.1	0.354395	0.162234	0.284169	1.45507	2.38558	1.01537			AL606491.1	0.817672	0	0.37467	0	1.68971	0.698479
MAN1C1	1.60565	1.94466	2.3418	3.96328	3.47228	4.2614			MAN1C1	0.809474	0.927189	4.69156	4.17195	2.57696	2.91541
AL031280.1	0.0256554	0.211401	0.339431	0.695217	0.466282	0.504034			AL031280.1	0.0887895	0	0	0.165997	0	0
SELENON	47.591	78.3947	80.4628	91.1385	94.3613	112.281			SELENON	97.9305	124.12	117.89	113.949	144.123	134.176
AL020996.2	0	0	0	0	0	0			AL020996.2	0	0	0	0	0	0
AL020996.1	0.0408576	0.0280556	0.122855	0.0503259	0	0.0501688			AL020996.1	0.141402	0.136198	0.0647926	0.198269	0	0.422763
MTFR1L	11.9078	13.6054	11.774	13.2175	10.7855	11.3215			MTFR1L	13.2053	12.4577	9.27073	9.96403	13.8547	14.3541
AL020996.3	0	0	0	0	0	0			AL020996.3	0	0	0	0	0	0
AUNIP	18.7191	21.4121	23.4266	25.7421	20.6713	25.6327			AUNIP	28.8657	30.7259	33.5178	34.1121	39.9083	35.9361
AL033528.2	0	0	0	0	0	0			AL033528.2	0	0	0	0	0	0
PAQR7	5.03602	8.27086	7.61827	5.00935	4.61313	5.07871			PAQR7	9.52302	8.53795	9.66029	8.06209	11.8199	13.3534
STMN1	131.111	169.472	200.707	265.046	247.433	279.493			STMN1	466.278	396.197	350.226	351.694	449.06	404.666
SNRPFP2	0	1.24875	0.273414	0.840001	2.52482	1.39563			SNRPFP2	0	0	0	0	0	0
AL033528.1	0	0	0	3.514	0	3.0026			AL033528.1	0	0	0	0	0	0
MIR3917	0	0	0	0	0	0			MIR3917	0	0	0	0	0	0
PAFAH2	2.9905	5.55768	7.80216	5.05797	2.86932	5.90082			PAFAH2	5.97295	7.68736	9.57915	10.5892	11.7578	10.6884
RNU6-110P	0	0	0	0	0	0			RNU6-110P	0	0	0	0	0	0
RF00492	0	0	0	0	0	0			RF00492	0	0	0	0	0.368289	0
RF00283	0	0	0	0	0	0			RF00283	0	0	0	0	0	0
EXTL1	0.905476	1.27807	1.17983	0.913935	0.571419	0.772104			EXTL1	0.739906	1.00613	0.558413	0.854387	2.15859	2.52819
SLC30A2	0.587214	0.985651	1.05942	0.040183	0.230579	0.0801152			SLC30A2	0	0	0.155202	0.105539	0	0
AL391650.2	0	0	0	0	0.0612239	0			AL391650.2	0	0	0	0	0	0
TRIM63	0.177404	0.121818	0.320063	0.0546289	0	0.217834			TRIM63	0.0767462	0	0	0	0.0792974	0.0655587
PDIK1L	0.981365	0.691151	1.18035	2.20061	0.914673	1.62213			PDIK1L	3.87533	5.20062	3.99043	4.72155	4.81399	4.09153
FAM110D	1.29767	1.97406	1.44073	0.245906	0.161264	0.343195			FAM110D	1.65823	1.0648	1.3297	1.48549	2.07031	1.82966
C1orf232	0	0	0.0901798	0	0	0			C1orf232	0	0	0.7134	0	0	0.221659
AL391650.1	0.0550483	0.340199	0.662102	0.169513	0.111166	0.135187			AL391650.1	0.190514	1.74327	0.698373	0.712353	0.688965	0.569599
ZNF593	0	0	0	0	0	0			ZNF593	0	0	0	0	0	0
CNKSR1	26.3202	32.4058	30.4348	33.9145	37.8616	37.7424			CNKSR1	13.0896	14.0663	11.9062	11.9619	14.9883	15.6458
CATSPER4	0.337286	0.231604	0.135225	0.623173	0.510843	0.793792			CATSPER4	0.291824	0.281084	0.356583	0.272791	0.402034	0.415474
AL355877.1	0.4649	0.245563	0.0860255	0.947052	0.81245	0.658672			AL355877.1	1.67083	0.953683	1.64463	1.38832	3.26093	2.53738
AL355877.3	0	0	0	0	0	0			AL355877.3	0	0	0	0	0	0
CEP85	8.31743	11.6054	20.0345	27.7569	26.1576	30.7341			CEP85	19.3822	37.5225	36.9318	37.0971	33.0734	31.0153
AL355877.2	0	0	0.191695	0.196313	0	0			AL355877.2	0	1.06257	1.51647	0.51561	2.84961	3.29826
SH3BGRL3	499.973	396.008	315.315	280.058	324.767	222.5			SH3BGRL3	139.974	109.796	92.0028	84.5427	158.336	137.421
UBXN11	19.9653	26.5529	19.1554	13.9843	16.4482	12.5853			UBXN11	8.35376	7.52067	6.30918	7.25953	8.84833	9.07243
CD52	0.610242	1.08949	0.660579	2.33014	2.40306	1.87328			CD52	1.47837	0.406845	2.12901	0.789683	4.36432	2.34532
CRYBG2	1.18336	1.27284	1.65222	2.85401	2.8409	3.02801			CRYBG2	1.11693	0.882728	1.9422	2.14171	2.07139	2.44645
AL451139.1	0	0.905887	0.396687	0.609365	0.832539	0.404976			AL451139.1	0	0.549712	0.523023	0.533492	0	0.487522
ZNF683	0.479677	0.395255	0.519245	0.118167	0.339035	0.176698			ZNF683	0	0.319799	0	0	0	0
LIN28A	593.268	599.679	701.764	708.289	474.808	635.371			LIN28A	1165.4	1454.69	1498.34	1451.05	1088.68	1014.79
DHDDS	21.1672	35.2029	33.2955	12.6469	14.5574	18.7672			DHDDS	21.8781	26.5451	24.5125	24.4425	28.2932	28.2444
AL513365.1	0	0	0	0	0	0			AL513365.1	0	0.711029	0	0	0	0
AL513365.2	0.215719	0.296254	0.129729	0.265709	0	0.26488			AL513365.2	0.373285	0	0.684181	0	0	0
HMGN2	201.418	206.314	209.436	185.294	135.545	148.331			HMGN2	675.83	611.082	549.533	568.258	516.139	496.568
DPPA2P2	0	0	0	0	0	0			DPPA2P2	0	0	0	0	0	0
RPS6KA1	24.4948	31.7619	25.4377	47.5382	47.3896	45.1751			RPS6KA1	22.1497	24.4054	30.6326	30.3987	37.3805	39.2752
MIR1976	0	0	0	0	0	0			MIR1976	0	0	0	0	0	0
RN7SL679P	0	0	0	0	0	0			RN7SL679P	0	0	0	0	0	0
RNU7-29P	0	0	0	0	0	0			RNU7-29P	0	0	0	0	0	0
AL627313.1	0	0	0	0	0	0			AL627313.1	0	0	0	0	0	0
RF01210	0.0176978	0.04861	0.149004	0.0435981	0	0.043462			RF01210	0.0612493	0	0.336785	0.0572545	0	0
AL627082.1	0	0	0	0	0	0			AL627082.1	0	0	0	0	0	0
AL512408.1	0.542047	0.705233	0.446074	0.0702801	0	0.140122			AL512408.1	0.789871	1.0461	0.542897	0.922942	1.32621	1.60248
ARID1A	12.0434	11.5463	22.3528	16.6081	12.5293	20.9549			ARID1A	34.899	80.6034	65.2377	63.1133	46.0763	45.2101
PIGV	3.64413	3.93882	3.16552	8.56162	7.13758	8.96993			PIGV	7.18171	9.61686	7.43768	6.76788	12.6087	11.721
RN7SL165P	0	0	0.235831	0	0	0			RN7SL165P	0	0	0	0	0	0
ZDHHC18	33.0212	42.841	40.6383	34.3643	32.1337	34.8886			ZDHHC18	30.986	33.5195	29.9612	28.2519	37.4209	38.2298
SFN	47.6344	48.2028	40.9681	27.6861	31.25	26.0074			SFN	5.83428	3.31409	18.3708	17.6198	13.6021	11.1177
AL034380.1	0	0	0	0	0	0			AL034380.1	0	0	0	0	0	0
GPN2	14.6913	17.2016	17.3256	11.6734	11.8718	12.5656			GPN2	20.544	18.7182	20.499	20.4645	20.8171	18.159
GPATCH3	21.1562	34.0555	31.738	11.4027	12.6357	14.6419			GPATCH3	46.6823	33.9368	34.7292	34.5948	41.9068	32.2961
NUDC	248.348	317.854	303.438	155.965	201.661	171.202			NUDC	267.439	199.657	237.993	230.283	228.25	222.37
NR0B2	0.0987155	0	0.118732	0	0	0			NR0B2	0.17082	0	0.156545	0	0	0.291838
KDF1	6.71453	15.6893	12.0183	34.6501	37.5295	34.6982			KDF1	14.978	10.9262	18.0663	15.9572	17.4104	20.9795
RPL12P13	0	0	0	0	0.231838	0			RPL12P13	0	0	0	0.371405	0	0.339402
AL356390.1	0	0	0	0	0	0			AL356390.1	0	0	0.455833	0	0	0
OSTCP2	0	0	0.30913	0.316577	0.259512	0			OSTCP2	0	0	0	0	0	0
TRNP1	20.7325	26.1726	25.0405	8.03811	9.27152	8.79305			TRNP1	21.0859	14.9196	38.1896	37.6463	27.3626	27.2317
TENT5B	30.9865	40.8342	36.1682	98.4158	122.182	88.6707			TENT5B	11.4244	9.23692	46.8463	39.6771	41.6164	37.8254
SLC9A1	21.5661	30.0504	33.6012	16.4818	16.1243	19.0339			SLC9A1	16.2959	25.0883	21.7801	22.7414	16.5302	16.377
AL590640.2	0	0	0	0	0	0			AL590640.2	0	0	0	0	0	0
CHCHD3P3	2.67457	1.22436	3.43134	2.41588	2.16044	1.0947			CHCHD3P3	0.308544	2.67469	1.4138	0.865258	0.956401	1.05427
NPM1P39	43.8297	44.1053	68.6268	104.326	86.1185	96.8083			NPM1P39	5.23848	3.51004	3.75708	2.76776	1.88265	1.94559
SNRPEP7	0	0	0	0	0	0			SNRPEP7	0	0	0	0	0	0
AL590640.1	0	0	0	0	0	0			AL590640.1	0	0	0	0	0	0
WDTC1	27.4301	43.9405	41.8209	32.9934	35.0892	38.4846			WDTC1	24.3885	30.0582	23.4919	22.8284	36.8504	33.6581
FO393419.3	0	0	0.486715	0	0	0			FO393419.3	2.10072	0	0	0	0	0
TMEM222	55.4896	58.1392	42.2708	31.5915	33.491	31.1955			TMEM222	36.2642	27.6207	34.0018	32.703	30.8145	27.6992
RNU6-48P	0	0	1.28274	0	3.23056	0			RNU6-48P	0	1.77757	0	0	0	0
ACTG1P20	0	0	0.439916	0	0	0.149702			ACTG1P20	0	4.06411	2.32007	3.9442	4.35966	1.44173
SYTL1	1.84947	2.00669	1.72059	3.91424	3.65232	3.34997			SYTL1	1.48525	1.05591	1.16668	1.61978	2.19232	2.44686
MAP3K6	7.17974	12.5508	11.9068	10.4476	14.0917	13.698			MAP3K6	4.1081	4.95573	4.34961	4.69766	3.79135	4.838
FCN3	0.210642	0.144641	0	1.49187	1.24954	1.71353			FCN3	0	0	0.0835098	0	0	0.0778415
CD164L2	0.475247	0.729459	0.336241	13.2916	19.138	12.8039			CD164L2	1.25776	1.39785	0.709322	0.723521	1.99934	2.31412
FO393419.1	0	0	0	0	0	0			FO393419.1	0	0	0	0	0	0
GPR3	20.1792	21.4886	20.7665	30.2387	25.3873	30.3431			GPR3	15.2186	10.7915	18.7383	16.0588	17.9433	16.0308
WASF2	47.8093	80.3886	92.0707	136.375	135.889	172.078			WASF2	80.6084	143.086	128.583	121.856	141.881	131.059
FO393419.2	0	0	0	0	0	0			FO393419.2	0	0	0	0	0	0
BX293535.1	0	0	0	2.23506	0.610725	0.247565			BX293535.1	0	0	0	0	0	0.596052
AHDC1	14.5721	22.1657	25.8808	19.6855	22.4767	25.3745			AHDC1	11.3288	17.5139	11.4726	10.2784	13.0579	13.0319
FGR	0.0328483	0.0451118	0	0.242764	0.199004	0.121003			FGR	0.227367	0	0.104183	0.0531342	0.117462	0.33989
AL031729.1	27.9344	32.6497	27.5222	30.0154	35.4072	21.5291			AL031729.1	185.126	78.2595	110.276	85.5644	72.2614	81.7056
LINC02574	0	0	0	0	0.522555	0			LINC02574	0	0	0.410353	0	0	0
IFI6	11.4115	13.226	6.585	15.356	12.3216	11.1773			IFI6	0.456573	0.219885	1.04605	1.92057	2.12288	0.975044
AL445490.1	0	0	0	0.0851364	0	0.212177			AL445490.1	0	0	0.10961	0	0	0
RNU6-949P	0	0	0	0	0	0			RNU6-949P	0	0	0	0	0	0
CHMP1AP1	0	0	0	0	0	0			CHMP1AP1	0	0	0	0	0	0
RNU6-424P	0	0	0	0	0	0			RNU6-424P	0	0	0	0	0	0
FAM76A	3.70577	4.05976	4.30406	11.5333	7.54065	9.84741			FAM76A	8.81116	10.42	8.92717	9.79224	10.672	9.0739
AL020997.1	0	0.673575	0.983193	0	0.330153	0			AL020997.1	2.26324	0.544986	0	0.528906	0.584619	0.966662
RPEP3	0	0	0	0	0	0			RPEP3	0	0	0	0	0	0
STX12	20.1615	19.3555	25.6414	26.7342	15.3691	25.831			STX12	18.5351	20.8201	14.1159	16.4622	22.016	17.7191
AL020997.2	0.620191	0	0.372972	0	0	0.380765			AL020997.2	0	1.0337	0	0	0	0
AL020997.3	0.31787	0	0.382322	0	0.641913	0.585466			AL020997.3	0	0	0	0	0	0
RNU6-1245P	0	0	0	0	0	0			RNU6-1245P	0	0	0	0	0	0
PPP1R8	28.1139	36.3027	50.8798	28.0721	22.6646	33.8499			PPP1R8	97.5781	122.19	122.741	116.882	99.5914	102.143
SCARNA1	0	0	0	0	0	0			SCARNA1	0	2.29157	0	0	0	2.03232
THEMIS2	2.29663	3.86624	4.0989	9.56636	8.91417	12.2959			THEMIS2	5.29886	4.48644	6.53999	4.19428	8.96311	9.85594
RPA2	35.9471	50.5706	67.0973	45.6002	36.1536	48.0952			RPA2	98.3916	98.1618	91.6929	96.1798	99.5402	92.8214
SMPDL3B	9.78741	13.5881	13.6997	6.8964	7.63841	6.21888			SMPDL3B	4.95519	7.40855	21.7566	19.9107	11.921	11.056
AL512288.1	0	0	0.279539	0	0	0			AL512288.1	0	0	0	0	0	0
XKR8	48.1755	53.5917	49.8627	39.5854	38.1208	37.5973			XKR8	34.1951	32.2432	32.8549	32.5705	37.7121	38.0043
EYA3	11.0718	11.6276	14.3436	20.0227	17.2311	20.7599			EYA3	16.844	25.5243	23.8943	26.1664	22.2191	22.6107
AL512288.2	0.621881	0.427026	0	1.14899	0.62792	0.763605			AL512288.2	0	0	0	0	0	0
RN7SL559P	0	0	0	0	0	0			RN7SL559P	0	0	0	0.62151	0	0
SPCS2P4	101.045	103.328	127.579	84.4186	69.5401	83.3322			SPCS2P4	86.1203	27.9295	20.7274	101.646	103.364	46.815
AL137792.2	0	0	0	0	0	0			AL137792.2	0	0	0	0	0	0
AL137792.1	0	0.140681	0	0	0	0			AL137792.1	0	0	0	0	0.366306	0
RNU6-176P	0	0	0	0	0	0			RNU6-176P	0	0	0	0	0	0
PTAFR	0.727466	0.566131	1.13746	0.238946	0.342781	0.416851			PTAFR	0.923139	1.25291	1.53817	2.51034	2.51463	2.25818
DNAJC8	290.523	273.362	267.901	247.44	227.913	216.126			DNAJC8	267.416	241.109	216.244	204.594	272.349	259.858
ATP5IF1	93.9078	97.6233	115.139	118.576	128.636	113.64			ATP5IF1	155.134	98.5622	125.253	118.8	122.328	110.838
AL353622.1	1.34943	2.2561	1.97589	5.92593	3.82103	5.3311			AL353622.1	3.04578	2.93368	2.41908	2.08789	3.88133	2.86197
AL353622.2	0	0	0	0.661459	0	0.164849			AL353622.2	0	0.89506	0	0	0	0.3969
SESN2	11.4842	22.5569	21.5241	22.348	24.3261	28.3652			SESN2	26.8209	30.7912	32.7552	33.2505	28.2442	26.7215
MED18	9.89111	10.6342	12.7804	9.12005	7.8756	10.7572			MED18	38.2417	30.6167	10.8454	8.77686	43.0499	37.7635
PHACTR4	8.10433	7.78028	11.191	9.23374	6.05072	9.79817			PHACTR4	25.0543	43.4587	43.4496	41.6723	38.8726	38.404
CR391992.1	0	0	1.39344	0.178376	0	0			CR391992.1	0	0	0	0	0	0
RNU6ATAC27P	0	0	0	0	0	0			RNU6ATAC27P	3.31879	0	0	0	0	0
RCC1	22.4972	35.6527	44.7804	40.6352	39.5191	45.626			RCC1	96.4992	109.531	140.1	134.311	117.707	107.856
SNHG3	51.0141	40.8089	42.7407	83.8788	60.7544	71.4318			SNHG3	70.8624	66.3467	81.7622	92.249	63.2859	60.4088
SNORA73A	0	0	0	0	0	0			SNORA73A	0	0	0	0	0	0
SNORA73B	19.8583	24.1992	25.2305	3.4451	2.25928	4.12122			SNORA73B	28.0714	27.9706	24.8384	40.718	15.0024	16.5375
PRDX3P2	0	0	0	0	0	0			PRDX3P2	0	1.24517	1.77708	2.41687	1.00179	0.828229
AL513497.1	0.986113	0.601895	0.922492	0.472358	0.221264	0.336345			AL513497.1	2.27519	1.91752	2.34569	2.39265	0.979511	1.13373
TRNAU1AP	12.0574	13.8687	18.5456	10.6129	10.3436	10.3848			TRNAU1AP	21.208	21.9716	15.7416	15.4145	19.4992	16.1209
SNHG12	7.98485	9.99237	9.52346	7.29819	8.76465	8.31007			SNHG12	22.3112	19.3054	21.2951	25.5291	16.644	15.5397
SNORD99	11.5657	18.0015	15.7656	16.1454	13.2351	3.78707			SNORD99	64.0436	38.5541	34.2368	47.3943	30.3291	29.6334
SNORA61	0	0	0	0	0	0			SNORA61	0	0	0	0	0	0
SNORA44	0	0	0	0	0	0			SNORA44	0	0	0	0	0	0
SNORA16A	0	0	0	0	0	0			SNORA16A	0	0	0	0	0	0
TAF12	18.5309	25.5497	26.6931	28.8699	27.8074	30.2787			TAF12	30.5032	30.6827	29.5802	30.5673	39.8985	37.3166
RAB42	1.08928	1.28224	2.49552	1.34171	0.942737	2.32474			RAB42	3.8596	3.97691	4.27737	6.46059	8.53226	7.66739
LINC01715	0.52507	0.160244	0	0	0	0			LINC01715	1.00955	0	0	0	0.625866	0.689908
AL360012.1	0	0	0	0	0	0			AL360012.1	0	0	0	0	0	0
RNU11	0	0	0	0	0	0			RNU11	0	0	0	0	0	0
GMEB1	6.34268	7.66729	9.40312	8.19336	7.30515	11.0097			GMEB1	13.8493	21.9088	22.4981	20.4622	19.8694	20.1876
RF00422	0.854795	0	0.771088	0	0	0			RF00422	0	0	0	0.691342	1.52833	0
YTHDF2	48.8959	61.3432	65.9415	44.2187	30.9482	44.9703			YTHDF2	164.974	191.777	210.369	196.929	160.889	153.078
OPRD1	0.0488454	0.0167703	0.0881244	0.0902473	0.0739797	0.202423			OPRD1	0.316963	0.549535	0.54222	0.572826	0.676832	0.63177
AL009181.1	0	0.288882	0	0	0	0			AL009181.1	0	0	0	0.170128	0	0
EPB41	1.48687	3.061	5.41655	7.42417	6.70259	13.3267			EPB41	7.93111	22.1661	20.8546	20.8012	17.1753	17.2454
AL138785.1	0.344759	0	0	0	0	0.846656			AL138785.1	1.78974	0	0	0.557669	0.616411	0
RF00017	0.030755	0.029241	0.0170728	0.0218551	0.032248	0.0145246			RF00017	0.057313	0.106464	0.0562751	0.0918426	0.101517	0.0944197
TMEM200B	17.4913	22.0024	22.6242	10.2264	8.3394	11.7609			TMEM200B	28.5838	27.9643	31.8867	32.2453	31.003	30.4255
AL357500.1	0	0	0	0	0	0			AL357500.1	0	0	0	1.32321	0	0
SRSF4	16.4507	28.4518	40.7686	58.5127	68.3333	79.491			SRSF4	46.1639	52.913	57.1	58.6789	66.833	59.9769
RF02271	0.00945758	0.0259769	0.0568762	0.0116493	0.0381977	0.0464517			RF02271	0.0327313	0.252213	0.14998	0.0305964	0.0676387	0.02796
MECR	27.8596	37.9809	33.526	19.6576	18.5086	19.8821			MECR	23.5129	18.3799	18.4103	17.6023	21.4853	20.5155
AL590729.1	0	0.820516	0.958141	0	0.301632	0.24454			AL590729.1	0.344621	0.331938	0.947465	0	0.712154	0.883155
PTPRU	18.5894	38.5346	42.4065	51.4532	57.1375	67.796			PTPRU	26.863	35.9507	31.6595	28.0943	36.7942	39.8103
LINC01756	0	0	0.0638984	0	0.0268211	0			LINC01756	0	0	0	0	0	0
AL671862.1	0	0	0	0	0	0			AL671862.1	0	0	0	0	0	0
AC092265.1	0	0	0	0	0	0			AC092265.1	0	0	0	0	0	0
AL645944.2	0	0	0	0	0	0			AL645944.2	0	0	0	0	0	0
AL645944.1	0	0	0	0	0	0			AL645944.1	0	0	0	0	0	0
LINC01648	0	0	0.045179	0	0	0.0922459			LINC01648	0	0	0.119135	0	0	0
AL137076.1	0	0	0	0	0	0			AL137076.1	0	0	0	0	0	0
AL021921.1	0	0	0	0	0	0			AL021921.1	0	0	0	0	0	1.81379
AL161638.2	0	0	0	0	0	0			AL161638.2	0	0	0	0	0	0
AL161638.1	0	0	0	0	0	0			AL161638.1	0	0	0	0	0	0
MATN1	0.074326	0.136099	0.297989	0.274651	0.0250159	0.243372			MATN1	0.0428719	0.41294	0.0785783	0	0.221485	0.183112
MATN1-AS1	0.113435	0.0584189	0	0.0698609	0.14317	0.313393			MATN1-AS1	0.19629	0.330865	0.179886	0.0917437	0.507038	0.670706
LAPTM5	1.81246	1.74717	1.71882	0.751314	0.844643	0.684772			LAPTM5	0.120628	0.290471	1.60293	0.958461	0.872465	1.54566
MIR4420	0	0	0.891258	0	0	0			MIR4420	0	0	0	0	0	0
AL137027.1	0	0	0	0	0	0			AL137027.1	0	0	0	0	0	0.759832
LINC01778	0.0693288	0.0952117	0	0	0.0700021	0			LINC01778	0	0	0	0	0	0
RN7SKP91	0	0	0	0	0	0			RN7SKP91	0	0	0	0	0	0
AL445235.1	0	0	0	0	0	0			AL445235.1	0	0	0	0	0	0
SDC3	19.0542	30.2039	33.9298	20.0885	20.4295	28.1849			SDC3	41.4942	56.1154	35.0562	31.5266	45.0389	42.5347
RN7SL371P	0	0	0	0	0	0			RN7SL371P	0	0	0	0	0	0
PUM1	10.7462	7.14831	17.3511	15.2746	6.98719	15.3962			PUM1	44.6174	94.1665	77.2132	79.5394	55.4687	57.1957
AL356320.2	0	0	0	0	0	0			AL356320.2	0	0	0	0	0	0
AL356320.1	0	0	0	0	0	0			AL356320.1	0	0	0	0	0	0
SELENOWP1	0	0	0	0	0	0			SELENOWP1	0	0	0	0	0	0
AC114495.1	0	0	0	0	0	0			AC114495.1	0	0	0	0	0	0
NKAIN1	24.2786	23.6363	18.7018	24.1169	24.3794	24.9095			NKAIN1	30.8068	34.6397	73.9131	77.9881	63.0471	62.063
SNRNP40	53.338	54.272	56.6556	51.1934	40.7928	43.4337			SNRNP40	96.7241	96.2028	89.6203	88.6081	88.1634	84.9715
AC114495.2	0	0	0	0.964944	0.791007	1.28258			AC114495.2	0	0	1.65644	0.844798	1.40068	0.772003
ZCCHC17	68.3444	105.934	95.6703	63.6947	67.5685	71.3372			ZCCHC17	88.8143	89.407	79.6965	76.007	70.4182	70.0722
AL451070.1	0	0	0	0	0	0			AL451070.1	0	0	0	0	0	0
FABP3	23.1901	23.4467	23.4107	22.1937	16.0033	17.4128			FABP3	8.27594	9.26902	11.6411	9.53527	10.5397	10.8509
SERINC2	39.5014	48.6627	41.6905	42.972	45.4368	38.949			SERINC2	23.981	21.7586	23.9656	22.833	29.2624	27.2345
AC209007.1	0	0	0	0	0	0			AC209007.1	0	0	0	0	0	0
RNU6-40P	0	0	0	0	0	0			RNU6-40P	0	0	0	0	0	0
LINC01225	0.0641998	0.022042	0.0386086	0.138386	0.0162058	0			LINC01225	0.388826	0.321013	0.254523	0	0	0
LINC01226	0.0347629	0	0.0139372	0.0214094	0	0			LINC01226	0.220567	0.212449	0.147007	0.074975	0.269336	0.171286
AC114488.1	0	0.132588	0	0	0	0			AC114488.1	0	0.643656	0	0	0	0
TINAGL1	1.491	1.85474	1.65037	7.09322	8.82558	8.43754			TINAGL1	0.411313	0.756335	0.993753	0.803926	1.89312	1.66095
HCRTR1	0.133833	0	0.0536566	0	0.135133	0.0273889			HCRTR1	0.154392	0	0.070745	0	0	0.263773
PEF1	103.124	98.5912	90.352	93.3491	88.0603	82.1727			PEF1	107.379	89.506	79.3097	78.2449	89.8768	82.5613
AC114488.2	0.205984	0.601131	0.588407	0.0634297	0.12999	0.158079			AC114488.2	0.08911	0.514982	0.0816633	0.583086	0	0.152241
AC114488.3	0	0	0	0	0	0			AC114488.3	0	0	0	0	0	0
COL16A1	0.517082	0.752398	1.15501	1.13734	1.16852	1.23205			COL16A1	2.66301	2.3598	2.86999	2.96727	3.63203	3.8035
ADGRB2	3.67093	4.43524	3.59238	14.4348	15.948	16.7564			ADGRB2	7.68892	7.43046	3.77984	4.59329	12.2851	10.4829
MIR4254	0	0	0	0	0	0			MIR4254	0	2.50263	0	0	0	0
AL354919.2	0	0	0.127797	0	0.107284	0.260934			AL354919.2	0	0	0	0	0	0.628241
SPOCD1	0.273812	0.641473	0.63929	1.08123	1.08962	1.33496			SPOCD1	0.585296	0.644291	0.383132	0.182374	0.892731	1.119
AL354919.1	0	0	0	0	0	0			AL354919.1	0	0	0	0	0	0
AL136115.2	0	0	0	0	0	0			AL136115.2	0	0	0	0.314461	0.695169	0.574728
PTP4A2	76.5297	77.9977	89.2997	74.1189	52.3899	77.5892			PTP4A2	135.838	167.667	169.735	158.407	189.487	182.064
AL136115.1	0	0	0	0.407815	0	0			AL136115.1	0	0	0	0.357037	0.394646	0
AL136115.3	0	0	0	0	0	0			AL136115.3	0	0	0	0	0	0
KHDRBS1	138.144	151.958	209.668	220.105	150.5	223.05			KHDRBS1	399.449	473.645	505.625	486.011	487.391	426.032
AL445248.1	0	0.251151	0.549895	0.225257	0.184653	0			AL445248.1	0.316455	0.304808	0.290009	0	1.63487	1.0813
TMEM39B	35.0439	27.5091	27.0857	27.3893	22.3501	22.5586			TMEM39B	27.5895	27.4509	34.9097	36.9831	23.0079	24.8239
MIR5585	0	0	0	0	0	0			MIR5585	0	0	0	0	0	0
KPNA6	25.1648	27.5095	44.0386	44.3009	33.4502	50.4475			KPNA6	45.2751	65.8835	63.1203	61.077	67.156	60.4145
AL049795.2	0	0	0	0	0	0			AL049795.2	0	0	0	0	0	0
TXLNA	25.7391	35.6248	35.4633	31.0565	25.9665	36.9456			TXLNA	37.6129	49.9821	56.3856	57.2249	47.0597	46.8397
CCDC28B	10.4477	15.0712	13.7595	35.3146	42.0332	37.3923			CCDC28B	10.8614	7.42442	9.56845	8.77745	13.7566	11.9119
AL049795.1	0.378422	0.173233	0.303435	0.155372	0	0			AL049795.1	0.145518	0	0	0.136027	0	0.124306
IQCC	5.68734	9.77119	7.58828	3.99899	4.16162	4.77816			IQCC	8.36728	7.90582	6.28049	8.19399	7.57504	7.62407
DCDC2B	0.0915852	0.0419258	0.146874	0	0	0.0374857			DCDC2B	0.105654	0.203532	0.290475	0.0987632	0.109167	0.0902529
TMEM234	6.80665	8.11899	7.74478	4.42818	4.53343	3.66882			TMEM234	6.9675	5.91213	6.53727	7.54688	6.39922	4.95986
EIF3I	475.711	456.619	476.887	616.387	602.635	561.095			EIF3I	490.178	409.068	443.55	445.366	507.892	483.655
MTMR9LP	2.67849	3.70493	4.33408	4.43849	4.61127	4.82688			MTMR9LP	3.868	3.4687	4.95043	5.23655	6.47721	5.98165
FAM167B	3.10891	3.76727	2.2729	4.6553	8.80179	7.63483			FAM167B	1.05485	1.01603	1.74006	1.9721	2.6158	3.96476
LCK	4.16953	6.14858	4.23394	8.01938	7.38479	9.10643			LCK	23.1237	22.3865	94.0328	87.7334	96.1805	92.8537
HDAC1	61.5208	73.6138	87.9525	76.221	69.4161	72.306			HDAC1	129.851	125.12	99.6842	104.754	171.34	148.124
MARCKSL1	917.824	1010.51	969.501	764.89	648.988	663			MARCKSL1	1633.56	1365.77	1625.71	1557.65	1368.06	1325.33
AL109945.1	0	0	0.399574	0	0	0			AL109945.1	0	0.276856	0.263415	0	0	0.245535
TSSK3	0	0.0715283	0.0313222	0.320767	0.0525894	0.0639532			TSSK3	0	0.347239	0.33038	0.252745	0.186246	0.153978
FAM229A	2.80775	4.51702	3.93187	11.9069	12.0893	13.3473			FAM229A	1.66581	1.93877	1.39938	1.62204	1.57775	3.37958
BSDC1	17.0872	26.3155	35.6212	50.69	48.8289	57.0005			BSDC1	28.8125	36.3961	35.4371	34.9396	30.6488	31.4178
GAPDHP20	0.226644	0.311258	0.954097	0.139583	0	0			GAPDHP20	0.980476	0.377756	0	0.549916	2.43137	1.17257
AL356986.1	0.669297	0	0	0	0	0			AL356986.1	1.15817	4.46217	0	4.87183	2.39334	2.47335
LRRC37A12P	4.72048	7.61403	7.8877	0.585342	0.447842	0.778021			LRRC37A12P	11.9511	25.6628	16.2779	16.9112	27.6423	22.1039
RN7SL122P	0	0	0	0	0	0			RN7SL122P	0	0	0.601215	0.61325	0.677848	0
AL033529.1	0	0	0	0	0	0			AL033529.1	0	0	0.0524995	0	0.0591912	0
ZBTB8B	0.391232	0.482342	0.657714	1.24855	1.06389	1.26103			ZBTB8B	1.36938	1.91178	2.25608	2.33001	3.10007	3.03613
ZBTB8A	2.29843	2.33693	3.41437	1.68871	1.35988	2.38652			ZBTB8A	9.93619	12.689	6.06203	6.6791	9.22831	8.36856
ZBTB8OS	23.4306	22.9463	21.9427	13.3355	10.1812	13.2145			ZBTB8OS	40.8246	31.4576	37.5154	33.4047	36.5189	32.246
RBBP4	43.3927	32.8248	53.1622	76.6995	43.6803	58.8303			RBBP4	123.026	143.062	150.391	148.061	130.176	130.048
SYNC	0	0	0.0787231	0	0	0			SYNC	0	0.381819	0	0	0.234049	0
AC114489.1	0	0.396756	0	0	0.291705	1.41895			AC114489.1	0.499919	1.44456	0.458141	0.934625	0.516537	0
KIAA1522	15.7159	24.0529	37.6671	38.8455	33.9103	56.2953			KIAA1522	28.7015	39.5387	35.192	31.7498	36.9071	33.2275
YARS	107.244	148.045	141.599	112.874	120.064	119.467			YARS	122.299	132.598	146.677	148.107	143.16	132.736
S100PBP	3.56843	3.83529	5.3743	8.76017	6.42915	8.30609			S100PBP	14.605	19.3634	20.5491	19.8361	19.0628	18.4938
FNDC5	3.92623	4.04403	5.46566	1.43292	1.22969	1.24989			FNDC5	2.13887	1.87837	2.24838	2.52861	2.33997	2.63315
HPCA	0.544497	0.708421	0.827245	4.69475	5.41104	3.62444			HPCA	0.892622	0.57318	1.18159	1.76152	1.84459	0.931948
TMEM54	2.25492	1.38249	1.21078	11.2091	14.84	10.3336			TMEM54	8.77945	6.04023	6.89637	7.68575	9.64725	10.7138
RNF19B	19.6313	26.5401	27.6874	24.9885	23.8835	23.9441			RNF19B	25.6481	36.5097	33.4891	38.4029	33.1455	31.9915
AL031602.1	0	0	0	0	0.12648	0			AL031602.1	0	0	0	0	0	0
AL355864.1	0	0	0	0	0	0			AL355864.1	0	0	0	0	0.775788	0
AL355864.2	0.0661154	0.363195	0	0	0	0			AL355864.2	0	0.440788	0	0	0	0
AL020995.1	0	0	0.0816986	0	0.0685854	0			AL020995.1	0	0	0	0	0	0
AK2	24.8076	31.6064	29.2865	33.8945	30.3098	30.3633			AK2	56.4785	61.8724	70.3071	71.4567	70.5046	70.3654
AZIN2	0.548045	0.860172	0.868429	3.38596	3.29385	3.88811			AZIN2	0.481702	0.985944	0.717352	0.590998	0.871002	0.771532
AL662907.1	0.839082	0.576171	0.100922	0.310059	0.381254	0.824244			AL662907.1	0	0	0.532252	0.135727	0.300047	0.372094
TRIM62	6.22845	11.4552	11.35	6.43816	6.69977	7.39808			TRIM62	3.68289	4.64285	6.05536	6.63222	7.89044	7.26362
AL662907.2	0.016548	0.136356	0.11942	0.101914	0	0			AL662907.2	0.171811	0.110325	0.262421	0.10707	0.118348	0.195687
AL662907.3	0	0	0	0	0	0			AL662907.3	0	0	0	0	0	0
ZNF362	20.6579	26.0178	27.4219	8.98808	7.92139	10.8109			ZNF362	23.7127	21.8122	40.6915	42.3373	21.8059	24.7631
AL513327.3	0	0	0	0	0	0			AL513327.3	0	2.02772	1.54342	0	0.870073	1.07899
A3GALT2	0	0	0	0	0	0			A3GALT2	0	0	0	0	0.199445	0.16489
AL513327.1	0.0852666	0.156133	0.205111	0	0	0.104699			AL513327.1	0.295095	0.331607	0.0901449	0.0919494	0.0508175	0
PHC2	25.1512	36.4469	37.7551	13.0813	12.5993	14.4205			PHC2	28.5386	28.5969	19.4606	21.0375	20.7928	21.8694
MIR3605	0	0	0.686268	0	1.15223	0.700608			MIR3605	0	0	0	0	0	0
RN7SKP16	0	1.04828	0.229521	0	0	0			RN7SKP16	1.32086	0	0	0	0	0
AL513327.2	0	0	0	0	0	0			AL513327.2	0	0.388164	0	0	0.416392	0.34425
TLR12P	0	0	0	0	0	0			TLR12P	0	0	0	0	0	0
ZSCAN20	0.429974	0.885749	1.55147	0.714982	0.455858	0.976733			ZSCAN20	1.48808	2.75912	1.84102	2.26041	2.6907	2.92366
AC115285.1	0	0	0.372972	1.24136	0.156554	0.571148			AC115285.1	0.268299	0.258424	0	0	0.831653	0.229188
CSMD2	0.678771	1.00123	1.36067	1.27346	1.09468	1.26948			CSMD2	0.554654	1.12086	1.53488	1.5351	1.0001	1.09625
HSPD1P14	0	0	0	0	0	0			HSPD1P14	0	0	0	0	0	0
HMGB4	0	0	0	0	0	0			HMGB4	0	0	0	0	0	0
CSMD2-AS1	0	0	0	0	0	0			CSMD2-AS1	0	0.168842	0	0	0	0
RNA5SP42	0	0	0	0	0	0			RNA5SP42	0	0	0	0	0	0
C1orf94	10.056	7.81767	9.99032	3.87413	4.33877	3.69886			C1orf94	6.66914	6.8667	17.9842	17.4126	16.4746	15.1919
AC115286.1	0	0	0	0	0	0			AC115286.1	0	0	0	0	0	0
MIR552	0	0	0	0	0	0			MIR552	0	0	0	0	0	0
SMIM12	12.5596	14.5659	15.2843	7.29641	6.45114	7.03119			SMIM12	18.1336	16.5729	16.6629	15.8558	15.3825	15.5944
GJB5	0.336871	0.231319	0.101294	0	0.0850357	1.75798			GJB5	1.45733	0.701846	0.66777	0.54491	2.40924	2.11631
GJB4	0.0200907	0.165548	0.0483288	0.098986	0	0.0246693			GJB4	0.486717	0.669719	0.318602	0.259984	0.718423	0.534558
AL121988.1	0	0	0	0	0	0			AL121988.1	0	0	0	0	0	0
GJB3	0.286842	0.39393	0.172501	0.765514	0.627526	0.880529			GJB3	2.06816	1.59363	2.19858	1.31462	4.27382	2.61469
GJA4	0.598158	1.0953	0.279783	1.14609	1.07372	0.571258			GJA4	2.41516	3.10169	2.21333	2.04262	2.25778	1.67012
AL122010.1	5.86425	5.11512	6.38611	1.65939	1.76036	1.26499			AL122010.1	7.40504	8.45334	5.02683	5.6402	5.66756	3.51422
DLGAP3	5.82484	8.13738	6.66079	5.01874	7.4604	6.5181			DLGAP3	3.82324	3.53905	5.27836	7.47265	4.61727	4.79284
AC114490.3	0.162352	0.0495474	0.238664	0.577705	0.546428	0.487302			AC114490.3	0.187292	0.180399	0.17164	0.40851	0.580553	0.639959
AC114490.1	0	0.0830517	0.0363682	0	0.122123	0.0742562			AC114490.1	0	0.20159	0.287704	0.0978211	0.21625	0
AC114490.2	0	0	0	0	0	0			AC114490.2	0	0	0	0	0	0
TMEM35B	0.0618846	0	0.223298	0.0762257	0	0			TMEM35B	0	0	0	0	0	0
ZMYM6	1.79067	1.92814	2.49721	2.00779	1.18936	1.76047			ZMYM6	3.23245	3.72825	3.75479	3.3488	2.97826	2.46226
ZMYM1	3.94594	3.25746	4.40421	9.86883	5.28659	7.97243			ZMYM1	14.2616	26.6718	23.6434	23.1973	18.0971	16.6097
RPL12P45	0	0	0	0	0	0			RPL12P45	0	0	0	0	0	0
EFCAB14P1	0	0	0	0	0	0			EFCAB14P1	0	0	0	0	0	0
AL590434.1	0.0605065	0	0.072775	0	0	0.0742956			AL590434.1	0.104702	0	0	0	0	0
SFPQ	86.9925	85.6718	132.106	37.1559	33.0961	41.8421			SFPQ	339.306	434.341	440.254	442.43	285.936	267.562
ZMYM4	17.1688	19.0493	29.9923	17.3058	12.6419	18.8734			ZMYM4	39.6124	81.557	69.078	69.3262	54.5633	50.8452
RN7SL503P	0	0	0	0	0	0			RN7SL503P	0	0	0	0	0	0
RF00091	0	0	0	0	0	0			RF00091	0	0	0.22259	0	0	0
RPL5P4	4.12154	5.3065	2.47862	6.34583	7.80294	4.58637			RPL5P4	13.8183	9.87495	7.14876	8.12522	13.8171	15.2309
ZMYM4-AS1	0.248617	0	0	0	0	0			ZMYM4-AS1	0.860426	0	0.788522	0	0	0
KIAA0319L	9.49281	18.4566	22.5858	18.2178	18.6016	22.4465			KIAA0319L	15.8934	25.7775	18.5871	17.7898	23.0752	23.124
AC004865.1	0	0	0	0	0	0			AC004865.1	0	0	0	0	0	0.168178
NCDN	35.822	53.8331	48.752	19.3245	21.8871	24.1088			NCDN	39.9193	42.3183	56.7151	51.6187	37.5117	35.1636
AC004865.2	0	0.152154	0.133256	0.750564	1.56614	0.816242			AC004865.2	0.383433	0.18466	0.175695	0.179212	1.78281	1.96523
TFAP2E	0.231732	0.388967	0.681313	0.761156	1.74187	1.96018			TFAP2E	1.06932	1.37329	0.816633	0.916278	2.20973	0.532842
PSMB2	105.974	96.4969	98.8521	100.755	102.304	92.6283			PSMB2	137.082	111.34	130.596	127.569	121.796	118.945
C1orf216	3.33321	7.5142	7.33734	2.36268	3.07982	4.34381			C1orf216	11.6446	12.6835	11.2698	12.5636	12.5377	13.4797
CLSPN	2.31984	2.70804	5.78337	2.14308	2.33172	4.58354			CLSPN	14.5975	39.4742	32.2735	31.6915	23.416	23.8169
AL354864.1	0	0.145379	0	0	0	0			AL354864.1	0	0.352876	0	0	0	0
AGO4	1.71165	1.98405	2.90864	2.3114	2.15638	3.47074			AGO4	9.40194	20.7553	12.6006	13.4879	16.6213	15.7843
AGO1	8.99871	10.7951	13.1412	15.4013	10.9199	16.7912			AGO1	15.5147	27.5589	37.8978	35.2667	26.9623	25.2429
AL139286.1	0	0	0	0	0	0			AL139286.1	0	0	0	0	0	0
AL139286.2	0	0	0	0	0	0			AL139286.2	0	0	0	0	0	0
AGO3	1.15696	1.06296	1.31694	2.78702	1.73186	3.27504			AGO3	2.41736	3.91961	2.79699	3.6382	3.70319	2.84632
AL138787.2	1.03898	0.237813	0.104138	0.426586	0.174846	0			AL138787.2	0.299648	1.15448	0.82382	0	1.85765	0.767903
AL138787.1	0.272677	0	0.245974	0	0.137662	0.0837046			AL138787.1	0.117962	0	0	0.110268	0.243766	0.100766
TEKT2	0.605768	2.13923	1.97762	5.68494	4.95146	6.3756			TEKT2	0.898489	1.44237	0.731914	1.11985	2.78507	2.30254
ADPRHL2	43.1353	60.6955	57.8062	53.8477	52.4999	63.0463			ADPRHL2	60.8504	53.2515	50.6661	49.6884	66.0536	59.767
COL8A2	0.29323	0.268469	0.411467	1.32434	1.15964	1.08017			COL8A2	0.549696	0.162912	0.581261	0.751002	1.66022	1.66154
TRAPPC3	34.0048	36.6358	36.0743	45.4519	45.2792	46.3231			TRAPPC3	41.7667	37.641	35.8648	38.9378	58.7742	49.9783
MAP7D1	115.457	175.569	160.403	101.96	134.854	120.942			MAP7D1	129.173	127.305	86.3115	86.4634	134.667	126.696
RN7SL131P	0	0	0	0	0	0			RN7SL131P	0	0	0	0	0	0
THRAP3	46.6966	57.4458	105.621	56.9096	44.7172	73.3449			THRAP3	183.083	284.577	265.373	265.424	210.064	195.467
UBE2V2P4	0	0	0	0	0	0			UBE2V2P4	0	0	0	0	0	0
SH3D21	4.11927	8.03909	7.99164	19.4472	23.5263	22.1739			SH3D21	6.39983	8.16237	5.9459	6.10619	13.818	13.2714
EVA1B	9.18764	8.15299	5.72363	7.77666	8.51569	6.07463			EVA1B	16.4692	10.5231	12.4031	8.84073	15.1634	24.0975
AL591845.1	11.5481	18.3321	15.2338	34.9488	34.1972	27.5211			AL591845.1	4.51232	5.795	5.02136	6.02574	14.653	15.6935
STK40	41.9919	56.9682	53.0109	30.2745	31.908	36.3589			STK40	34.2301	38.8566	37.6823	37.8753	31.4261	33.1934
LSM10	69.7582	69.35	68.8562	61.1662	60.3074	53.6695			LSM10	76.4264	57.0855	83.9507	66.6295	74.6027	76.6739
RNU4-27P	0	0	0	0	0	0			RNU4-27P	0	0	0	0	0	0
OSCP1	7.36755	7.78534	8.54143	5.21807	4.05018	3.8448			OSCP1	3.89553	5.04836	2.46654	3.31041	4.61048	4.84025
SNORA63C	0.442307	0	0	2.72403	0	0			SNORA63C	0	0	0	1.43092	0	0
MRPS15	145.736	157.82	139.654	124.364	128.638	111.746			MRPS15	130.291	98.2962	95.82	94.763	133.223	123.967
CSF3R	3.75691	3.96956	4.42911	1.66758	1.64722	1.4712			CSF3R	0.74967	0.654384	0.407919	0.613178	0.48412	0.380231
FTLP18	0	0	0	0	0	0			FTLP18	0	0	0	0	0	0
AL596257.1	0.084718	0.232693	0.152844	0.104351	0.128311	0.156037			AL596257.1	0.87959	0.847217	0.0671736	0.0685183	1.43898	0.688756
AC117945.2	0.675238	0.103036	0.225598	0.970336	1.856	0.967308			AC117945.2	4.6738	3.25129	0.356935	0.849519	4.56088	3.43798
AC117945.1	0	0	0	0.151793	0	0			AC117945.1	0	0	0	0	0	0
GRIK3	0.852111	0.674241	1.54751	0.229378	0.222219	0.304883			GRIK3	1.03509	3.1791	1.12757	1.22316	1.21075	1.13445
AL031430.1	0	0.150836	0	0	0	0			AL031430.1	0	0	0	0	0	0
MIR4255	0	0	0	0	0	0			MIR4255	0	0	0	0	0	0
RNU6-636P	0	0	0	0	0	0			RNU6-636P	0	0	0	0	0	0
AL353604.1	0	0	0	0	0	0			AL353604.1	0	0	0	0	0	0
RNA5SP43	0	0	0	0	0	0			RNA5SP43	0	0	1.64514	0	0	0
RPS29P6	0	0	0	0	0	0			RPS29P6	0	0	0	0	0	0
LINC01137	4.90818	5.11161	4.62432	4.88686	3.46909	3.61604			LINC01137	0.283108	0	0.908072	1.32321	3.21771	3.26482
ZC3H12A	13.1995	17.7005	15.1502	19.4109	22.4281	18.6095			ZC3H12A	4.23914	4.32689	7.24791	6.8607	6.14515	5.5669
MIR6732	0	0	0	0	0	0			MIR6732	0	0	0	0	0	0
MEAF6	20.421	16.6741	25.0536	33.578	22.5689	28.8923			MEAF6	43.888	46.7455	54.3883	52.8832	51.6078	44.5047
MIR5581	0	0	0	0	0	0			MIR5581	0	6.34001	12.0644	3.07647	0	5.62275
SNIP1	2.53194	2.17325	4.5204	6.04245	4.22426	5.95073			SNIP1	12.5279	17.177	15.998	15.1984	17.4006	14.4735
FTH1P1	0	0	0	0	0.216585	0.131693			FTH1P1	0.37118	0	0	0	0	0
AL034379.1	0	0.30972	0	1.11115	0	0			AL034379.1	2.34152	0.751779	2.14584	1.4592	0	0.66673
DNALI1	11.6138	15.7914	16.7717	17.6804	17.3249	19.6063			DNALI1	10.7242	10.2442	7.87867	8.57491	10.165	10.5237
GNL2	40.859	56.3859	65.521	44.5291	50.8527	52.9876			GNL2	78.8153	82.9332	97.7121	98.3507	82.0746	75.2832
AL513220.1	0	0	0	0	0	0			AL513220.1	0	0	0	0	0	0
RSPO1	0.0369424	0.0507344	0	0	0	0.0453615			RSPO1	0.0639261	0.0615734	0	0.119513	0.264205	0.109215
C1orf109	6.74293	4.45344	7.36725	8.55914	5.63903	8.29542			C1orf109	18.7047	24.9654	27.8754	27.4759	24.1581	22.2932
CDCA8	18.7881	41.3219	55.1461	85.6512	93.5928	106.042			CDCA8	99.8936	114.243	110.163	103.396	93.8763	96.4681
EPHA10	0.0699921	0.0576736	0.0336736	0.293121	0.346292	0.696139			EPHA10	0.0484465	0.0233317	0.0665968	0.0226433	0.125142	0.144845
ACTN4P2	0	0	0	0	0	0			ACTN4P2	0	0	0	0	0	0
AL929472.1	0	0	0	0	0	0			AL929472.1	0	0	0	0	0	0
MANEAL	0.888571	1.06452	0.886828	0.512313	0.477234	0.4875			MANEAL	1.43946	2.89901	6.47591	5.56579	4.66475	6.76295
AL929472.3	0	0	0	0	0	0			AL929472.3	0	0	0	0	0	0
YRDC	23.9667	20.9416	25.782	14.6256	11.0428	15.616			YRDC	49.8536	50.727	50.2463	45.8944	52.9634	44.8958
C1orf122	36.4954	28.5198	19.1946	15.8138	15.6231	9.86064			C1orf122	61.7806	32.7373	41.0438	42.2791	40.4223	44.5334
MTF1	1.06663	1.46484	1.86449	2.39989	1.78062	2.78532			MTF1	4.20825	7.96451	7.78081	8.83374	6.35694	6.57997
AL929472.4	0	0	0	0	0	0			AL929472.4	0	0	0	0	0	0
AL929472.2	0	0	0	0	0	0			AL929472.2	0	0	0	0	0	0
INPP5B	2.95192	4.69454	5.39485	7.35855	6.44503	8.70856			INPP5B	6.39062	9.30767	9.13948	8.99171	9.84747	8.78358
RF00092	0	0	0	0	0	0			RF00092	0	0	0	0	0	0
RNU6-584P	0	0	0	0	0	0			RNU6-584P	0	0	0	0	0	0
SF3A3	97.6359	121.192	130.883	83.5206	82.8077	93.9465			SF3A3	138.727	152.521	184.516	184.666	149.279	146.797
RNU6-510P	0	1.4511	1.27087	0	0	0.648711			RNU6-510P	0	10.5667	0	3.4183	1.88919	3.12375
FHL3	277.031	318.286	246.906	147.785	156.391	150.959			FHL3	40.6957	35.0219	66.8237	73.4116	35.3289	32.3224
UTP11	52.439	58.7289	67.1671	40.341	35.401	40.6497			UTP11	68.3116	58.3243	83.5062	76.78	69.377	68.7687
POU3F1	0.94051	0.753454	1.60255	6.33937	4.35253	5.51761			POU3F1	0.63291	0.696704	3.89441	2.95815	4.48422	4.5569
AL139158.2	0	0.229121	0	0.616492	0.926504	0.409712			AL139158.2	0	0	0.26457	0	0.596585	0.246612
AL139158.1	0	0	0	0	0	0			AL139158.1	0	0	0	0	0	0
MIR3659	0	0	0	0	0	0			MIR3659	0	0	0	0	0	0
AL139158.3	0	0	0	0.0899873	0.147533	0.0448532			AL139158.3	0	0.121767	0	0	0	0.431966
LINC01343	0	0	0	0.163887	0.0447817	0			LINC01343	0	0	0	0.143481	0.158595	0.196676
AL513479.1	0	0	0	0	0	0			AL513479.1	0	0	0	0	0	0
RNU6-753P	0	0	0	0	0	0			RNU6-753P	0	0	0	0	0	0
LINC01685	0	0	0	0.0938945	0.0384848	0.0936016			LINC01685	0	0	0	0.123306	0	0
AL354702.1	0.058222	0.639667	0	0.143429	0.176362	0.0714906			AL354702.1	0.100749	0.291123	0.184659	0.188355	0.416392	0.516375
AL354702.2	0	0	0	0	0	0			AL354702.2	0	0	0	0	0	0
RRAGC	4.14101	5.82349	5.8971	5.5631	4.45997	6.08811			RRAGC	10.739	9.09221	8.58073	7.96656	10.0693	9.3368
AL139260.2	0	0	0	0	0	0			AL139260.2	0	0	0	0	0	0
AL139260.1	0.350764	0.160572	0.351572	0.0720083	0.413199	0.215351			AL139260.1	0.809294	0	0.185416	0.75651	0.627148	0.172831
MYCBP	17.9302	17.353	16.4397	22.571	18.275	21.5554			MYCBP	33.4636	35.111	33.7636	29.5803	39.1414	37.6885
GJA9-MYCBP	0	0	0	0	0	0			GJA9-MYCBP	0	0	0	0	0	0
GJA9	0	0	0	0	0	0.0340597			GJA9	0	0	0	0	0	0
RHBDL2	0.204142	0	0.0736603	0.251449	0.206124	0.150399			RHBDL2	0	0.0680502	0.258985	0.198127	0	0.181055
RNU6-605P	0	0	0	0	0	0			RNU6-605P	0	0	0	0	0	0
EIF1P2	0	0	0	0	0	0			EIF1P2	0	0	0	0	0	0
AKIRIN1	101.625	90.0517	147.544	116.945	76.8016	122.485			AKIRIN1	224.7	271.596	295.184	291.462	253.31	215.761
NDUFS5	1345.54	1330.39	1253.32	1485.5	1495.7	1313.77			NDUFS5	1551.28	1018.33	1262.8	1192.41	1259.19	1262.96
MACF1	7.81515	8.58049	15.5838	4.67338	3.78855	6.32523			MACF1	7.83783	25.3747	27.4476	30.0813	13.908	14.0614
RNU6-608P	0	0	0	0	0	0			RNU6-608P	0	0	0	0	0	0
RNA5SP44	0	0	0	0	0	0			RNA5SP44	0	0	0	0	0	0
AL356055.1	0	0	0	0	0	0.314174			AL356055.1	0	0	0	0	0	0
AL442071.1	0	0	0.122987	0	0	0.125557			AL442071.1	0	0	0	0	0	0
HSPE1P8	0	0	0	0	0	0			HSPE1P8	0	0	0	0	1.41689	0
BMP8A	0	0.0463116	0.0405596	0.166147	0.0340495	0.165628			BMP8A	0.116707	0	0.427815	0.436379	0.120586	0.299083
OXCT2P1	0.297369	0.408387	0.581204	0.457851	0.150128	0.456422			OXCT2P1	0	0.743454	0.471572	0.360759	0.13292	0.439564
PPIEL	0.474075	0.60766	0.481503	0.350362	0.425493	0.452756			PPIEL	0.947962	1.61544	2.67305	3.06738	3.27747	2.05559
PABPC4	55.8966	70.0288	71.4601	70.8707	69.4025	74.8437			PABPC4	90.3193	95.8573	123.543	128.711	77.2266	70.0398
AL365277.1	0	0.106466	0.186486	0.190978	0.23483	0			AL365277.1	0.536597	2.32582	2.95053	3.00959	0.831653	1.83351
SNORA55	0.422649	0	1.01669	0	0	1.03794			SNORA55	1.46272	4.22667	10.7239	6.83661	4.53405	0
HEYL	0.701336	2.31161	1.76207	1.01744	0.771094	2.48782			HEYL	1.24058	1.7664	1.53235	1.0084	2.45218	1.61264
AL035404.2	0	0	0	0	0	0.460926			AL035404.2	0	0	0	0	0	0
NT5C1A	0	0	0	0	0	0			NT5C1A	0	0	0	0	0	0
HPCAL4	0	0.0947512	0.0553219	0.481564	0.325096	0.536539			HPCAL4	0	0	0	0.0744008	0.0411189	0.0679898
PPIE	9.975	12.0097	11.6575	19.2528	18.9303	18.5417			PPIE	8.90575	6.59845	12.2198	11.0922	6.97719	7.27314
AL035404.1	0	0	0	0	0.202858	0			AL035404.1	0	0	0	0	0	0
RNU7-121P	0	0	0	0	0	0			RNU7-121P	0	0	0	0	0	0
BMP8B	0.106495	0.503761	0.0711601	0.335222	0.430116	0.784588			BMP8B	0	0.118333	0.187646	0.153122	0.211564	0.174909
OXCT2	0.187484	0.429131	0.225499	0.53884	0.252406	0.153474			OXCT2	0.108142	0.312487	0.59463	0.606533	1.11737	0.554269
AL033527.6	0	0	0	0	0	0			AL033527.6	0	0	0	0	0	0
AL033527.3	0	0	0	0.117525	0.0963406	0			AL033527.3	0	0	0	0	0	0
AL033527.1	0	0	0	0	0	0			AL033527.1	0	0	0	0	0	0
AL033527.5	0	0.0898615	0.157401	0	0.0330342	0.0803449			AL033527.5	0	0.327179	0	0.211684	0	0
AL033527.4	0	0	0	0	0	0			AL033527.4	0	0	0	0	0	0
TRIT1	6.32323	9.67946	12.0278	11.7044	9.91207	13.4266			TRIT1	16.2315	17.9341	17.7282	16.8963	22.5488	20.8884
MYCL	4.14718	8.1563	8.53939	6.74622	5.5188	8.30268			MYCL	26.7555	33.0587	29.738	27.2708	27.0807	23.2218
AL033527.2	1.59907	1.09803	2.7101	0	0	0			AL033527.2	0.251551	0.242293	1.61371	0.235144	0	0.214882
MFSD2A	3.04725	5.04534	5.56619	7.40159	7.80713	8.07788			MFSD2A	3.79462	4.41443	14.7229	15.8929	11.915	14.1025
AL663070.1	0.2361	0	0.378631	0.387752	0	0.386542			AL663070.1	0.544739	0	0.249608	1.78223	0.844271	0.697997
CAP1	48.9792	93.46	181.517	72.1965	73.9103	111.612			CAP1	89.0003	177.384	152.687	142.289	147.862	152.849
PPT1	58.3136	66.8087	80.9549	102.354	82.0355	98.6744			PPT1	102.576	115.473	108.444	101.146	120.101	107.25
AL512599.1	0	0	0	0	0	0			AL512599.1	0	0	0	0	0	0
RLF	4.78677	4.99311	8.47123	12.1859	8.74414	13.2808			RLF	16.7876	34.5016	29.8712	29.8486	29.8894	29.4101
RNU6-1237P	0	0	0	0	0	0			RNU6-1237P	0	0	0	0	0	0
TMCO2	0	0	0	0	0	0			TMCO2	0	0	0	0	0	0
AL050341.2	3.92479	3.05098	4.63153	7.47951	4.63585	7.27432			AL050341.2	15.249	9.99754	12.0957	10.0619	17.6095	12.0409
ZMPSTE24	38.5282	26.2587	34.1981	12.8676	6.25793	9.6108			ZMPSTE24	83.4761	107.56	119.36	106.609	74.6557	63.6102
AL050341.1	0	0	0	0	0	0			AL050341.1	0	1.21534	0.578166	0.589739	0	0
COL9A2	53.1879	80.1059	67.8945	39.8981	45.3981	41.435			COL9A2	293.743	269.041	21.4567	24.6001	76.9294	77.1612
AL031985.2	0	0	0	0	0	0			AL031985.2	0	0	0	0	0	0
SMAP2	15.2112	21.818	25.5342	8.84549	7.37798	12.2331			SMAP2	24.0921	31.6389	17.9421	16.827	28.8264	26.1084
AL031985.1	0	0	0	0	0	0			AL031985.1	0	0	0	0	0	0
AL031985.4	0	0	0	0	0	0			AL031985.4	0	0.282615	0	0	0	0.501286
ZFP69B	3.25223	2.23321	3.10633	1.47276	0.965829	1.58562			ZFP69B	5.04842	16.6605	15.0931	16.0915	6.07137	8.05944
AL031985.3	3.28506	3.16765	4.59567	1.95143	0.846885	2.5175			AL031985.3	7.98257	11.2613	17.365	16.8082	11.4971	10.3317
AL603839.4	0	0	0	0.419583	0.11465	0.62741			AL603839.4	0.589456	0.567762	0.360131	0.73468	0	1.1749
ZFP69	3.19719	2.12303	3.63418	2.66147	1.40127	2.99829			ZFP69	6.68764	7.08566	7.46595	6.59244	7.66377	7.21887
AL603839.3	0.943101	0.259039	1.36119	1.39398	0.285678	1.15803			AL603839.3	0.652786	0.943142	1.19647	1.22042	0.674487	0.557628
EXO5	3.26623	2.96508	5.39338	0.568241	0.503078	1.40484			EXO5	5.55618	6.21288	3.57015	4.05951	3.82725	3.32783
AL603839.1	0	0.181387	0	0	0	0			AL603839.1	0	0	0	0	0	0
AL603839.2	1.14951	1.43515	1.50828	0.64359	0	0.128316			AL603839.2	3.25496	3.83187	0.662878	1.69037	1.86843	0.926827
ZNF684	2.71092	3.06897	3.28263	6.85879	5.08611	7.03981			ZNF684	8.11425	5.31217	4.18284	5.57024	8.44949	7.09387
AL356379.1	0	0	0	0	0	0			AL356379.1	0	0	0	0	1.6193	0
GTF2F2P2	0	0	0	0.194952	0.159811	0			GTF2F2P2	0	0	0	0	0	0
RIMS3	2.63403	4.70047	4.29688	11.171	11.2118	13.8475			RIMS3	7.09629	10.463	10.6553	10.7666	16.8922	16.2271
AL031289.1	0	0	0	0.149215	0	0.446247			AL031289.1	1.25776	0	1.92108	1.95954	0.433189	1.43255
NFYC-AS1	0.202932	0.41804	0.691557	0.416598	0.204902	0.539887			NFYC-AS1	1.40463	3.04411	3.53994	3.28254	1.33038	4.09958
NFYC	35.0823	32.1417	33.8781	25.4369	21.6885	20.5738			NFYC	25.9774	27.1488	23.3836	21.6637	19.5176	16.643
MIR30E	0	0	0	0	0	0			MIR30E	0	0	0	0	0	0
MIR30C1	0	0	0	0	0	0			MIR30C1	0	0	0	0	0	0
KCNQ4	1.10703	1.19837	0.861556	2.34213	1.91995	3.00649			KCNQ4	1.66773	2.38781	1.56966	1.64322	3.35319	3.46529
RN7SL326P	0	0	0	0	0	0			RN7SL326P	0	0	0	0	0	0
CITED4	3.20841	1.07178	1.98163	4.05873	2.45156	3.93959			CITED4	17.406	9.82797	19.9392	24.9671	26.9769	31.1473
AC119677.1	0	0	0	0	0	0			AC119677.1	0	0	0	0	0	0
AL391730.1	0	0	0	0	0	0			AL391730.1	0	0	0	0	0	0
UBE2V1P8	0	0	0	0	0	0			UBE2V1P8	0	0	0	0	0	0
CTPS1	15.6305	25.7319	31.1404	9.25717	9.38935	11.0046			CTPS1	41.6814	50.1553	48.7572	48.7556	39.8781	40.3508
SLFNL1-AS1	0.095096	0.114274	0.528999	0.131775	0.408083	0.306516			SLFNL1-AS1	0.411391	0.554751	0.904829	0.730662	0.467574	0.386564
SLFNL1	0.0661921	0.145446	0.382145	0	0.120303	0.130043			SLFNL1	0.36653	0.48543	0.839749	0.642419	0.426053	0.665337
SCMH1	9.85388	13.7089	16.2346	11.4104	12.5406	15.2347			SCMH1	9.50261	14.4136	10.9467	9.96204	11.8373	10.8864
RPL23AP17	0	0	0	0	0	0			RPL23AP17	0	0	0	0.739833	0	0
AC093151.3	0	0	0	0	0	0			AC093151.3	0.134515	0	0.246547	0.125741	0	0
AC093151.1	0	0	0	0	0	0			AC093151.1	0	0	0	0	0	0
FOXO6	2.04627	1.96062	2.40394	6.79941	8.16847	8.99863			FOXO6	0.411734	0.951794	0.754653	0.923712	3.91388	2.53235
AC093151.2	0.289632	0	0	0	0	0			AC093151.2	0	0.482742	0	0.468498	0	0
RNA5SP45	0	0	0	0	0	0			RNA5SP45	0	0	0	0	0	0
EDN2	0.243687	0.286855	0.586196	0.385919	0.597559	0.256476			EDN2	0	0	0	0.112623	0	0
HIVEP3	0.831512	0.788487	0.981064	0.70719	0.779617	0.904324			HIVEP3	0.246664	0.527967	0.778618	0.858253	0.863703	0.901357
AL445933.2	0	0	0	0	0	0			AL445933.2	0	0	0	0	0	0
AL445933.1	0	0.209704	0	0.031347	0.102786	0.249994			AL445933.1	0.176153	0	0	0.329328	0.0910045	0
AC119676.1	0	0	0	0	0	0			AC119676.1	0	0	0	0	0	0
HNRNPFP1	0	0	0	0	0	0			HNRNPFP1	0	0	0	0	0	0
AC114492.1	0	0	0	0	0	0			AC114492.1	0	0	0	0	0	0
GUCA2B	0	0	0	0	0	0			GUCA2B	0	0	0	0	0	0
GUCA2A	0.200554	0.275428	0.482438	0	0.202502	0			GUCA2A	0	1.67136	0	0	0	0
FOXJ3	6.53104	8.71922	12.1663	14.4577	10.2218	15.3884			FOXJ3	20.483	46.7705	37.2801	37.4104	35.7863	32.1557
AC096540.1	0.863201	1.5411	1.03823	0.318972	0	0.105992			AC096540.1	1.49371	0.575492	0.273776	0	0.617344	1.02077
RIMKLA	0.165182	0.2792	0.382067	1.25207	0.859589	0.975125			RIMKLA	0.48372	0.847123	1.77319	1.13043	3.61219	3.2681
AL513331.1	0	0	0	0	0	0			AL513331.1	0	0	0	0	0	0
ZMYND12	0.467898	0.642582	0.468976	1.69697	1.36483	1.11714			ZMYND12	0.179925	0.259955	0.247334	0	0.557719	0.384243
PPCS	9.62709	11.2849	14.7058	16.7695	13.1461	23.6692			PPCS	27.4473	24.3809	25.7125	24.6593	31.0381	30.415
CCDC30	0.194361	0.127659	0.198197	0.0520439	0.209047	0.186773			CCDC30	0.0292458	0.0845084	0.0536036	0.205037	0.181308	0.137404
AL445669.1	0	0	0	0	0	0			AL445669.1	0	0	0	0	0	0
TMSB4XP1	0	1.16088	0.508347	0	0.426753	0			TMSB4XP1	2.92545	4.22667	9.38341	5.46928	6.0454	2.499
RNU6-536P	0	0	0	0	0	0			RNU6-536P	0	0	0	0	0	0
AL445669.2	0	0	0	0	0	0			AL445669.2	0	0	0	0	0	0
PPIH	31.2552	30.5514	29.6084	43.9494	45.3632	38.2811			PPIH	67.418	45.3109	57.1471	59.058	56.3773	53.5018
AC098484.4	0.447291	0.422318	0.504362	0.654249	0.423408	0.686534			AC098484.4	1.54801	1.11828	0.886653	1.8088	1.1996	1.23971
AC098484.2	1.32913	1.30381	0	0.584693	0.0958597	0.233147			AC098484.2	0.657131	0.632946	0	0.614271	0.339488	0.28067
YBX1	1253.55	1066.9	1267.5	2039.03	2080.17	1718.56			YBX1	2254.71	2168.97	2618.75	2444.12	2372.38	2207.82
CLDN19	1.36229	2.76281	1.82903	3.62912	4.5424	5.42669			CLDN19	4.05681	7.55098	3.61731	3.63847	7.81689	7.63333
P3H1	25.3074	32.115	31.4227	36.3553	38.8449	38.4578			P3H1	27.4634	24.2881	23.2693	23.9261	34.3471	32.1609
C1orf50	0.563746	1.1911	1.35611	0.507437	0.820991	0.8919			C1orf50	1.57584	3.75847	3.43845	2.91105	1.97713	1.76279
AC098484.3	0	0	0	0	0	0			AC098484.3	0	0	0	0	0	0
AC098484.1	0	0	0	0	0	0			AC098484.1	0	0	0	0	0	0
TMEM269	0.62629	0.662999	0.878825	3.45534	2.30552	2.83575			TMEM269	0.993435	0.913379	0.66212	0.92864	1.49303	1.96726
SVBP	32.024	24.39	17.7816	33.162	28.0905	21.865			SVBP	41.0302	29.2858	22.0215	24.7544	38.0027	29.7429
ERMAP	0.446072	0.503699	0.846509	0.818062	0.380341	0.839853			ERMAP	1.33795	1.85045	2.57804	2.21275	1.31153	2.05139
AL512353.1	0.388147	0.629975	0.594172	0.173853	0.0356288	0.303293			AL512353.1	0.24424	0.470501	1.90255	0.684929	1.26179	1.35614
ZNF691	14.6848	22.6303	21.3363	15.1192	16.3554	16.1043			ZNF691	18.6217	18.0298	22.754	21.5776	20.5435	21.3753
AL512353.2	0.232651	0	0.069956	0.0716413	0.0587275	0.214253			AL512353.2	0	0	0	0	0.103992	0.0859748
AL512353.3	0	0.118189	0	0	0	0			AL512353.3	0	0	0	0	0	0
ATP6V1E1P1	1.00542	0.46026	0.403094	1.03201	0	0.308638			ATP6V1E1P1	4.92945	1.39648	3.45456	1.08422	2.69646	3.96317
SLC2A1	147.898	155.441	168.197	152.715	141.261	99.6779			SLC2A1	123.062	136.369	164.838	148.444	131.429	127.333
ATP6V0CP4	0.778058	0.712357	0	1.11809	1.17842	1.75152			ATP6V0CP4	0	0	0	0.839038	0	0
SLC2A1-AS1	0.424031	0.419283	0.469208	1.69224	1.90098	1.12464			SLC2A1-AS1	0.352202	0.395779	0.376564	0.219487	0.849123	1.1533
AC099795.1	0	0	0	0.164977	0	0.0822309			AC099795.1	0	0	0.212401	0.216653	0.239474	0
RNU6-880P	0	0	0	0	0	0			RNU6-880P	0	0	0	0	0	0
AL161637.1	0	0	0	0	0	0			AL161637.1	0	0	0	0	0	0
FAM183A	1.75978	1.02248	0.976894	2.83455	4.71555	3.49057			FAM183A	0.702733	0.676869	0.214669	0	0.484062	1.80088
EBNA1BP2	52.7474	62.8678	72.4041	30.7882	32.81	30.397			EBNA1BP2	89.501	68.581	94.6755	88.0695	80.2148	76.549
MIR6733	0	0	0	0	0	0			MIR6733	0	0	0	0	0	0
CFAP57	0.989896	0.625351	1.04774	0.487717	0.249877	0.425421			CFAP57	0.137035	0.16499	0.0313959	0.0960731	0	0.117059
RNA5SP46	0	0	0	0	0	0			RNA5SP46	0	0	0	0	0	0
TMEM125	3.24587	3.09458	3.42005	9.7804	10.2926	11.3309			TMEM125	0.649871	1.07306	5.95562	7.72373	3.54922	3.17222
C1orf210	1.50548	2.58441	2.08234	25.8683	24.7396	23.1533			C1orf210	3.90768	3.88932	8.71405	10.5931	7.26764	7.67751
TIE1	0.409137	0.561883	0.430584	0.482952	0.757369	0.617506			TIE1	0.0294992	0.0568271	0.378476	0.413628	0.182879	0.151194
MPL	0.103178	0.0708492	0.186149	0	0.0781352	0.253384			MPL	0.357085	0.601899	0.736298	0.250346	0.830149	0.686322
AL139289.2	0.517921	0.592733	0.311468	6.91105	6.62404	4.66365			AL139289.2	1.79245	1.72648	2.19021	0	1.85203	3.5727
CDC20	253.791	326.702	304.14	664.143	774.224	633.744			CDC20	430.98	390.013	373.741	370.716	409.967	387.026
ELOVL1	110.633	104.208	89.2943	68.3458	69.5845	60.7547			ELOVL1	54.349	56.749	39.4126	39.907	44.3548	41.7165
MIR6734	0	0	0	0	0	0			MIR6734	0	0	0	0	0	0
MED8	10.4662	11.9104	12.2838	12.9176	13.1672	11.9964			MED8	14.8977	13.224	14.1212	13.1069	13.8838	12.7884
AL139289.1	0.234162	0.321584	1.12657	0.384569	0.70931	0.862581			AL139289.1	1.35067	2.34173	2.72315	2.77766	2.23291	1.15378
SZT2	1.47873	2.63437	2.99985	1.47206	1.5543	2.19056			SZT2	1.45362	4.33028	3.26856	3.53011	3.15873	3.03391
SZT2-AS1	0	0	0	0	0	0			SZT2-AS1	0	0	0	0	0	0
MIR6735	0	0	0	0	0	0			MIR6735	0	0	0	0	0	0
HYI	0	0	0	0	0	0			HYI	0	0	0	0	0	0
HYI-AS1	0.209386	0.862671	0.251842	0	0	0			HYI-AS1	0.362326	0	0	0	0	0.309509
PTPRF	21.6576	45.6608	62.72	44.8632	48.1299	67.1437			PTPRF	34.3799	68.5374	60.1417	55.3317	69.9218	69.728
AL451062.3	0	0	0	0	0	0			AL451062.3	0	0	0	0	0	0
KDM4A	7.53487	10.5146	13.9456	6.03332	7.71943	9.48232			KDM4A	18.6701	23.2786	30.7208	28.7661	26.5889	23.2868
KDM4A-AS1	0.443223	0.284057	0.426474	0.473144	0.358022	1.0159			KDM4A-AS1	0.920358	1.08348	1.68689	1.52947	1.3736	0.786195
ST3GAL3	0.0322276	0.048283	0.0916199	0.0721747	0.0887472	0.115119			ST3GAL3	0.0811164	0.224627	0.130091	0.132695	0.146673	0.207876
AL451062.1	0.243316	0	0	0.299702	0	0			AL451062.1	0	0	0	1.18074	0	0
AL451062.2	0	0	0	0	0	0			AL451062.2	0	0	0	0	0	0
MIR6079	0	0	0	0	0	0			MIR6079	0	0	0	0	0	0
SHMT1P1	0	0	0	0	0	0			SHMT1P1	0	0	0	0	0	0
ARTN	1.60998	2.50585	2.24625	4.30988	4.92019	3.7429			ARTN	1.93159	1.28804	2.58717	2.50007	3.76132	4.44236
AL357079.1	0	0	0	0	0	0.251565			AL357079.1	0	0	0	0.331397	0	0
IPO13	17.0398	24.7118	20.4274	12.3609	11.3909	14.1417			IPO13	14.6071	18.5223	20.2932	18.92	19.1067	19.4468
AL357079.2	0.0558293	0	0.134299	0.0687672	0.225486	0.0685526			AL357079.2	0	0.186106	0	0.0903074	0	0.0825257
DPH2	49.4045	67.3943	59.1175	16.0949	21.0784	18.5075			DPH2	38.6174	38.4295	61.3307	57.0775	37.8121	40.0693
ATP6V0B	50.9402	54.7074	53.9114	44.3351	37.0279	30.2044			ATP6V0B	73.848	54.881	59.9465	57.4391	64.9902	68.8091
B4GALT2	49.9329	71.8778	63.9147	52.6169	57.2604	57.0033			B4GALT2	75.8566	71.7537	56.9956	58.2344	72.1577	70.1204
CCDC24	11.8161	15.7204	12.3389	13.2887	12.482	11.4534			CCDC24	8.44545	7.49241	3.56432	4.25893	6.77428	5.79045
SLC6A9	9.55568	15.8572	15.8431	2.96977	3.08215	3.28643			SLC6A9	13.5498	15.4844	13.8206	14.2762	8.81938	9.15509
AL139220.2	0.0998633	0.17633	0.0857943	0.325086	0.39613	0.779523			AL139220.2	0.370299	0.166446	0.0452471	0.115382	0.357101	0.442847
AL139220.1	0	0	0	0	0	0			AL139220.1	0	0	0	0	0	0
KRT8P47	0	0	0	0	0	0			KRT8P47	0	0	0	0	0	0
RN7SL479P	0	0	0	0	0	0			RN7SL479P	0	0	0	0	0	0
KLF17	0	0	0.043837	0	0	0			KLF17	0	0	0.0577981	0	0.195496	0
AL356653.1	39.3063	31.779	25.5444	23.8171	14.723	18.6829			AL356653.1	3.29113	2.64167	2.51341	6.66569	4.53405	0.468563
KLF18	0	0	0	0.0444951	0.0911866	0.0887126			KLF18	0	0	0.0572858	0	0.0645876	0
AL359839.1	0	0	0	0	0	0			AL359839.1	0	0	0	0	0	0
OOSP1P1	0	0	0	0	0	0			OOSP1P1	0	0	0	0	0	0
AL035417.1	0	0	0	0	0	0			AL035417.1	0	0	0	0	0	0
AL035417.2	0.143361	0.0984413	0	0	0.651389	0			AL035417.2	0	0	0	0	0	0
DMAP1	30.5109	39.5645	34.9079	18.5271	20.2809	19.608			DMAP1	26.0986	25.7835	26.0831	25.5832	26.0188	22.8967
ERI3	111.513	117.272	96.2008	88.0961	92.0339	83.0163			ERI3	79.6962	64.5383	65.6935	65.8155	75.3124	67.473
ERI3-IT1	0.092177	0.75954	0.221735	0	0	0			ERI3-IT1	0	0	0	0	1.31846	0
RNU6-369P	0	0	0	0	0	0			RNU6-369P	0	0	0	0	0	0
RNF220	10.2252	16.5584	13.5029	15.2792	15.9923	17.0614			RNF220	21.8322	20.5967	23.2022	21.3228	24.7905	23.8388
MIR5584	0	0	0	0	0	0			MIR5584	0	0	0	0	0	0
TMEM53	7.28328	7.8467	5.19185	5.80028	5.54721	4.99195			TMEM53	4.50889	3.76738	2.73813	2.94529	6.0059	3.34117
ARMH1	1.23133	1.21469	1.481	1.43124	0.805513	1.12864			ARMH1	0.120041	0.462493	0	0.0561059	0.0620159	0.153814
RNU5F-1	0	0	0	0	2.95445	0			RNU5F-1	1.68776	0	0	0	0	0
RNU5D-1	0	0	0	0	0	0			RNU5D-1	3.40462	0	0	1.59128	3.5178	0
KIF2C	30.3128	49.0444	54.5664	188.364	194.657	194.291			KIF2C	86.8729	100.578	106.217	103.534	100.897	102.015
AL592166.1	0	0.409722	0.269125	0.643086	0.903713	0.0915827			AL592166.1	0	0.745883	0	0.241292	0	1.323
RPS8	1248.05	1051.86	954.075	1829.4	1861.06	1482.25			RPS8	1319.3	934.967	971.634	978.506	1178.26	1083.25
SNORD55	0	0	0	0	0	0			SNORD55	0	0	0	0	0	0
SNORD46	3.29178	1.50691	3.95924	4.73039	5.53959	5.38929			SNORD46	1.89873	20.1173	15.6605	14.1991	9.80924	12.9756
SNORD38A	0	0	0	0	0	0			SNORD38A	0	0	0	0	0	0
SNORD38B	0	0	0	0	0	0			SNORD38B	0	0	0	0	0	0
RPS15AP11	4.14964	2.44237	2.49552	6.93673	3.89066	4.36742			RPS15AP11	0.512904	0.494027	0	0.47945	0	0
BEST4	1.00346	0.34452	1.50865	2.16299	1.82939	1.30059			BEST4	2.41167	2.13708	1.6797	1.4428	2.2925	2.22493
PLK3	9.51233	17.5233	15.6033	12.0601	13.7612	15.0835			PLK3	4.14348	4.10032	7.02224	8.11786	4.80904	5.13951
TCTEX1D4	0	0	0.179887	0	0.453041	0.183646			TCTEX1D4	0	0	0	0.241924	0	0.442156
BTBD19	1.28055	1.55828	2.0666	0.239591	0.360073	0.278651			BTBD19	0.560988	0.918581	0.925393	1.0488	1.79687	1.10219
PTCH2	1.86166	1.78055	2.21248	1.44682	1.55526	2.14985			PTCH2	1.30392	0.923481	0.527187	0.681138	1.10952	1.40869
RNU5E-6P	0	0	0	0	0	0			RNU5E-6P	0	0	0	0	0	0
AL136380.1	0	0.967398	0	0	2.84502	0			AL136380.1	0	0	0	0	0	0
EIF2B3	18.0155	26.3724	28.3078	29.0516	30.9255	32.35			EIF2B3	32.535	32.1182	31.5669	28.4648	28.7715	27.4462
RNA5SP47	0	0	0	0	0	0			RNA5SP47	0	0	0	0	0	0
CCNB1IP1P1	0	0	0	0	0	0			CCNB1IP1P1	0	0	0	0	0	0
PPIAP35	0	0	0	0.571383	0.234194	0			PPIAP35	0	0	0	0	0	0
MRPS17P1	0.218751	0.10014	0.131553	0.157176	0.128844	0.0447673			MRPS17P1	0.0630888	0	0	0.0589739	0.195558	0.107784
HECTD3	43.4591	45.1141	44.9447	62.6111	65.4869	64.2235			HECTD3	41.9673	53.4224	43.1652	43.4839	55.9009	57.0139
UROD	138.994	177.952	190.447	138.288	147.932	123.305			UROD	197.332	154.619	149.415	149.994	151.481	145.654
ZSWIM5	7.93672	13.0512	16.5835	1.26704	1.38169	1.41373			ZSWIM5	21.0663	44.4514	15.8936	16.3034	12.655	15.596
OSTCP5	0.25191	0	0	0	0	0			OSTCP5	0	1.67947	1.99742	1.62992	0.900804	0
LINC01144	0.567239	0.366593	0.722388	0.616492	0.774894	0.245827			LINC01144	1.6167	2.89193	0.740796	0.755625	2.62498	1.28238
HPDL	7.98596	6.15714	8.46777	15.6609	17.471	13.3326			HPDL	83.2783	65.1515	161.081	143.229	107.715	103.653
MUTYH	9.44391	18.3019	17.8195	19.7949	21.8863	21.8481			MUTYH	20.156	19.3168	21.7585	22.5246	23.488	22.655
TOE1	19.8932	23.2906	25.6788	2.8963	3.25668	2.73395			TOE1	29.0945	27.1913	27.3891	30.832	32.0707	27.5601
TESK2	5.27293	7.90197	6.56934	50.0761	48.7497	50.2995			TESK2	7.48975	9.27527	6.86384	6.94568	13.4506	9.85082
PPIAP36	0	0	0	0	0	0			PPIAP36	0	0	0	0	0	0
CCDC163	1.75912	3.26852	3.21105	7.85138	5.28682	8.00477			CCDC163	2.50685	3.51839	2.55991	2.61115	4.81033	6.17952
MMACHC	4.80508	5.50409	6.34954	2.0171	1.84932	2.02404			MMACHC	5.29464	6.24902	5.87729	5.92523	6.62642	7.13461
PRDX1	716.894	845.631	961.723	1000.13	760.686	898.453			PRDX1	1792.39	1596.33	1784.45	1709.2	1983.08	1864.04
HMGB1P48	0	0	0	0	0	0			HMGB1P48	0	0	0	0	0	0
AKR1A1	80.111	100.579	85.6241	150.738	175.179	153.635			AKR1A1	101.107	81.053	118.75	121.718	126.891	123.337
AL355480.3	0	0	0	0	0	0.7298			AL355480.3	0	0	0	3.84559	2.12534	0
AL355480.1	0	0	0	1.4198	0	0			AL355480.1	1.99462	1.92121	3.65587	0	6.18279	3.40773
NASP	61.6131	98.7983	146.849	72.836	74.2833	98.2909			NASP	361.668	388.99	425.305	414.724	438.556	405.557
AL355480.2	0	0	0	0	0	0			AL355480.2	0	0	0	0	0	0
AL355480.4	0	0	0	0	0	0			AL355480.4	0	0	2.62269	0	0	0
CCDC17	1.99178	3.04193	2.58151	2.87634	1.78574	3.56313			CCDC17	4.57569	5.15137	4.30223	4.72164	6.754	4.1625
GPBP1L1	12.9191	13.652	23.3865	32.2137	21.772	32.0849			GPBP1L1	52.4155	72.3134	66.3679	69.4348	72.7412	69.3521
RPS15AP10	0	0	0	0.367958	0.301632	0.36681			RPS15AP10	0.516932	0	0	1.44965	0	0
AL604028.2	0	0	0	0.535127	0.146223	0.622367			AL604028.2	0.501187	2.17234	1.83722	0.234249	1.29462	1.07032
TMEM69	36.3306	32.0634	44.9071	62.0966	44.7619	54.4343			TMEM69	56.0261	57.4734	67.0738	62.5133	74.1175	68.1231
IPP	1.30901	1.24783	2.61171	2.95916	1.46167	3.30921			IPP	7.88805	12.4233	7.37539	6.37714	11.6196	11.6553
AL604028.1	3.24408	3.27589	1.83617	3.17318	3.17924	2.8118			AL604028.1	6.93449	4.13479	1.81571	1.85206	5.80025	6.48779
AL603882.1	0	0	0	0	0	0			AL603882.1	0	0	0	0	0	0
MAST2	16.6674	34.4793	32.6102	28.7294	30.8135	38.7527			MAST2	20.1053	26.9472	19.8265	21.8638	22.9235	22.7637
TMA16P2	1.13925	1.04305	2.51213	0.935508	0.766878	1.39888			TMA16P2	0	0	0	0	0	0
PIK3R3	4.27354	6.01706	7.27018	2.71256	1.60162	2.77974			PIK3R3	11.9387	17.2489	13.5297	12.5799	12.721	11.4504
AL358075.4	0	0	0	0	0	0			AL358075.4	0	0	0	0	0	0
AL358075.1	0	0	0	0	0	0			AL358075.1	0	0	0	0	0.314379	0
AL358075.3	0	0	0	0	0	0			AL358075.3	0	0	0	0	0	0
AL358075.2	1.85143	0	0.202439	0	0	0.826676			AL358075.2	2.91251	0.561063	0	2.17803	0	0.497589
TSPAN1	0.0964625	0	0	0.35645	0.146099	0.177669			TSPAN1	0.166921	0	0.076486	0.0780171	0.258705	0
AL672043.1	0	0	0	0	0	0			AL672043.1	0	0	0	0	0	0
POMGNT1	33.3803	54.275	55.196	35.4349	38.0639	39.9249			POMGNT1	38.4549	38.083	31.65	32.7006	42.1034	38.238
LURAP1	0.276979	0.464915	1.1845	0.909774	0.466114	0.604624			LURAP1	2.02367	2.35955	0.976083	0.796498	2.42109	1.72868
RAD54L	5.04494	14.1252	19.5283	15.5789	15.5329	22.9464			RAD54L	30.0628	39.4967	29.7478	34.6534	38.7483	36.919
LRRC41	38.1224	49.5686	49.4088	28.4681	26.0946	26.865			LRRC41	26.3642	30.2119	32.8035	29.7066	33.0491	31.9097
UQCRH	100.985	74.7975	82.7129	128.231	122.425	103.897			UQCRH	666.174	405.121	573.358	491.755	566.45	512.877
NSUN4	3.66548	4.76559	5.68919	4.44853	4.47668	6.44513			NSUN4	5.82983	8.64751	9.91593	9.54767	7.78252	5.91624
AL122001.1	0	0	0	0	0.622829	0			AL122001.1	0	0	0	0	0	0
FAAH	7.04998	9.25859	7.56477	3.44312	2.88474	3.65951			FAAH	8.25154	5.96089	7.95311	7.97932	5.73289	7.29175
FAAHP1	0.184354	0.316475	0.166301	1.44761	1.25647	1.72605			FAAHP1	0.398764	0.230453	0.438528	0.074551	0.741636	1.29441
LINC01398	0	0.112102	0	0	0.0824202	0			LINC01398	0.423751	0.136052	0	0	0.291892	0.24132
DMBX1	0.0394044	0.162347	0.0473942	0.776575	1.27319	1.66927			DMBX1	0.136373	0.0656769	0.0624882	0	0.140906	0.0582468
AL136373.1	0	0	0	0	0	0			AL136373.1	0	0	0	0	0	0
MKNK1-AS1	0	0	0	0	0.0942523	0.143274			MKNK1-AS1	0	0.0777915	0.148029	0	0.0834487	0.0689908
KNCN	0	0	0	0	0	0			KNCN	0	0	0	0	0	0
MKNK1	2.73622	3.18486	4.5241	4.24119	3.07691	4.1585			MKNK1	4.72259	4.31309	3.63277	3.79698	4.72788	5.41373
MOB3C	0.868016	1.43049	1.87923	0.498946	0.428485	0.793454			MOB3C	0.333786	0.321501	0.825909	0.436822	0.931181	0.712824
ATPAF1	19.8802	23.2027	23.3189	29.6867	20.6822	24.3491			ATPAF1	30.5054	38.2277	36.6586	34.6286	28.213	25.5238
NENFP1	0	0	0	0	0	0			NENFP1	0	0	0	0.396112	0	0
TEX38	0.229762	0	0.27635	0.0943357	0.541318	0			TEX38	0.397586	0	0	0	0.273869	0
EFCAB14-AS1	0	0	0	0	0.1973	0.119967			EFCAB14-AS1	0.33813	1.95411	0.309873	0	0.34937	0
EFCAB14	30.0767	28.6258	34.7556	23.9746	15.7206	24.3234			EFCAB14	30.2878	49.9635	36.1068	35.5667	32.6257	30.1401
AL593856.1	0	0	0	0	0	0			AL593856.1	0	0	0	0	0	0
CYP4B1	0	0	0	0	0	0			CYP4B1	0	0.109752	0	0.0532569	0	0
CYP4Z2P	0	0	0	0	0	0			CYP4Z2P	0	0	0	0	0	0
AL731892.1	0	0	0	0	0	0			AL731892.1	0	0	0	0	0	0
CYP4A11	0	0	0	0.0722674	0	0			CYP4A11	0	0.146684	0	0	0	0
CYP4A26P	0	0	0	0	0	0			CYP4A26P	0	0	0	0	0	0
CYP4A43P	0	0	0	0	0	0			CYP4A43P	0	0	0	0	0	0
CYP4A27P	0	0	0	0	0	0			CYP4A27P	0	0	0	0	0	0
CYP4A44P	0	0	0	0	0	0			CYP4A44P	0	0	0	0	0	0
CYP4X1	1.47794	1.59917	1.66988	2.31693	2.23845	1.97974			CYP4X1	4.64995	5.82246	2.69886	2.17333	2.00189	1.52265
CYP4Z1	0.0571719	0	0	0	0	0			CYP4Z1	0.197864	0.0952907	0	0	0	0
AL450996.1	0	0	0	0	0	0			AL450996.1	0	0	0	0	0	0
CYP4A22-AS1	0.247807	1.10605	0.298054	0.0763084	0.312767	0.0760703			CYP4A22-AS1	0.428812	0.82606	0.196488	2.00422	1.55073	0.732606
CYP4A22	0	0	0	0	0	0.0726206			CYP4A22	0	0	0	0	0	0
MTND1P34	0	0	0	0	0	0			MTND1P34	0	0	0	0	0	0
LINC00853	0.17264	0.592733	0.103823	0.637943	0.348634	0.52996			LINC00853	0.298741	0	0	0	0.308672	0.765579
PDZK1IP1	0	0	0	0.097747	0.0801275	0			PDZK1IP1	0	0	0	0	0	0
TAL1	0	0.0274945	0.0240796	0	0.0606439	0.0245827			TAL1	0	0.0333685	0	0	0	0.0295934
AL135960.1	0	0	0	0	0	0			AL135960.1	0	0	0	0	0	0
STIL	6.33886	6.11527	13.0646	21.5438	13.4567	22.572			STIL	55.4676	117.026	71.3091	69.3187	61.0054	58.5565
CMPK1	19.0439	16.7563	25.4405	26.2179	14.1182	23.9125			CMPK1	79.0591	88.6677	70.2867	72.0298	83.9695	75.0383
LINC01389	1.89011	0.973407	1.70501	0	0.238558	0.145053			LINC01389	0.817672	1.57516	1.49868	0.764341	1.68971	0.698479
FOXE3	0	0	0.13857	0	0	0			FOXE3	0	0.192024	0	0.186359	0.205989	0.255451
FOXD2-AS1	0.454823	0.562163	0.382932	3.13725	2.15843	4.41196			FOXD2-AS1	2.91204	1.74357	1.29828	1.10356	1.95168	1.0757
FOXD2	0	0	0	0.0601327	0.14788	0.269753			FOXD2	1.22493	1.99354	0.890313	0.631746	1.35294	1.15462
AL356458.1	0	0	0	0	0	0			AL356458.1	0	0	0	0	0	0
RPL21P24	0	0	0	0	0	0			RPL21P24	0	0	0	0	0	0
ATP6V0E1P4	0	0	0	0	0	0			ATP6V0E1P4	0	0	0	0	0	0
LINC01738	0.140019	0.769171	0.336819	1.0348	1.34309	0.429821			LINC01738	0.969167	0.466749	0.222044	0.452978	3.2545	2.06973
TRABD2B	13.4654	16.2422	18.2446	13.4186	12.0727	11.4643			TRABD2B	8.87117	10.5456	6.14882	5.69458	7.13562	6.9545
AL691459.1	0	0	0	0	0	0			AL691459.1	0	0	0	0	0	0
AC096541.1	1.13673	1.30093	0.91148	0.0388932	0.159413	0			AC096541.1	0.327838	0.84206	0	0.408607	0.903297	0.466748
AL356289.1	0.0386307	0	0.232318	0.095166	0.156024	0.284607			AL356289.1	0	0.386324	0	0	0.276279	0
AL356289.2	0	0	0	0	0	0			AL356289.2	0	0	0	0	0	0
CYP46A4P	0	0	0	0	0	0			CYP46A4P	0	0	0	0	0	0
SKINT1L	1.44773	1.71533	2.83384	1.74826	1.31848	1.4291			SKINT1L	0.589456	0.94627	0.630229	1.19386	2.74073	3.44079
AL356289.3	0.256535	0.029359	0.154275	0.078996	0.151099	0.341248			AL356289.3	0	0.142525	0	0	0.0764452	0.0632007
AL109659.1	0	0.120368	0.105418	0	0	0			AL109659.1	0	0	0	0	0.313414	0
SLC5A9	13.0975	19.5423	19.3547	24.3462	20.8469	18.3996			SLC5A9	2.48196	3.81659	4.03033	4.07031	14.9819	14.2088
AL109659.2	0.4431	0.702144	2.09078	1.17553	1.17013	1.21372			AL109659.2	0.589808	0.568101	0.756727	0.771875	0.243766	2.51915
AL109659.3	0	0	0	0	0	0			AL109659.3	0	0	0	0	0	0.177561
SPATA6	3.5739	3.49641	4.78389	10.9816	7.99327	9.09528			SPATA6	12.7345	18.5749	16.5761	16.1931	25.869	26.2439
PPP1R8P1	0.109306	0	0	0	0	0			PPP1R8P1	0	0	0	0	0	0
RNU6-723P	0	0	0	0	0	0			RNU6-723P	0	0	0	0	0	0
AL356968.2	7.48966	4.92473	9.60885	11.8531	6.92074	9.92109			AL356968.2	6.44088	7.71695	11.9492	7.19557	7.14194	7.78329
RNU4-61P	0	0	0	1.31365	0	0			RNU4-61P	0	0	0	0	0	0
AL356968.1	0	0	0	0	0	0			AL356968.1	0	0.401266	0.763569	1.16828	0.860895	2.49109
AGBL4	0.389967	0.535556	0.606992	0.94184	0.756627	0.704175			AGBL4	0.555726	0.91761	0.921563	1.03896	0.300771	0.429505
BEND5	3.3893	4.47139	7.15799	8.4152	8.59595	7.93017			BEND5	6.92708	5.3377	7.87176	7.85666	7.82537	8.59981
AC099788.1	0	0	0	0	0.217951	0			AC099788.1	0	0	0	0	0	0
AL590432.1	0	0.276888	0	0	0	0.123782			AL590432.1	0	0	0	0	0	0
AGBL4-IT1	0	0	0	0	0	0			AGBL4-IT1	0	0	0	0	0	0
AL390023.1	0	0	0	0	0	0			AL390023.1	0	0	0	0	0	0
ZNF859P	0	0	0	0	0	0			ZNF859P	0	0	0	0	0	0
AL645730.1	0	0	0	0	0	0			AL645730.1	0	0	0	0	0	0
MTND2P29	0	0	0	0	0	0			MTND2P29	0	0	0	0	0	0
ELAVL4	0.630969	0.562683	1.4094	0.191774	0.0827398	0.422598			ELAVL4	0.623911	0.819475	0.311876	0.238589	0	0.0726767
AL583843.1	0	0	0	0	0	0			AL583843.1	0	0	0	0	0	0
AL592182.2	0.133001	0.0913278	0	0	0	0			AL592182.2	0	0	0	0	0	0
AL592182.1	0	0	0	0	0	0			AL592182.1	0	0	0	0	0	0
AL596275.2	0	0	0	0	0	0			AL596275.2	0.0565973	0	0	0	0	0
AL592182.3	0	0	0	0	0	0			AL592182.3	0	0	0	0	0	0
AL596275.1	0	0	0	0	0.131384	0			AL596275.1	0	0	0	0	0	0
HMGB1P45	0	0	0	0	0	0			HMGB1P45	0	0	0	0	0	0
FCF1P6	0	0	0	0	0	0			FCF1P6	0	0	0.304144	0	0	0.2835
DMRTA2	0.141538	0.291569	0.170237	0	0	0.130346			DMRTA2	0	0.471814	0.112227	0.228947	0	0.0523047
AL049637.2	0	0	0	0	0	0			AL049637.2	0	0	0	0	0	0
FAF1	21.8853	26.8571	27.187	24.8425	24.6253	25.4336			FAF1	25.7271	25.8138	24.7764	21.7738	28.6105	27.0742
AL049637.1	0	0	0	0	0	0			AL049637.1	0	0	0	0	0	0
RNU6-1026P	0	0	0	0	0	0			RNU6-1026P	0	0	0	0	0	0
PHBP12	0.0703546	0	0.4231	0	0	0			PHBP12	0.243487	0	0.446278	0.227606	0.251581	0.207993
MRPS6P2	0	0	0	0	0	0			MRPS6P2	0	0	0	0	0	0
CDKN2C	1.20375	1.88931	1.11689	0.762532	0.520901	0.59123			CDKN2C	2.79716	2.86619	0.327244	0.278162	2.52119	1.88103
MIR4421	0	0	0	0	0	0			MIR4421	0	0	0	0	0	0
MIR6500	0	0	0	0	0	0			MIR6500	0	0	0	0	0	0
C1orf185	0	0	0	0	0	0			C1orf185	0	0	0	0	0	0
CFL1P2	0	0	0	0	0	0.409712			CFL1P2	0	0	0	0	0	0
LINC01562	0.0964625	0.0662377	0.0870163	0	0.0730495	0			LINC01562	0	0	0.152972	0.156034	0	0
RNF11	46.1468	42.6684	49.0192	64.1345	36.9992	64.5403			RNF11	115.495	146.641	93.1493	84.194	128.942	114.166
AL162430.1	0.787001	0.180136	0.473289	1.45407	1.32441	1.77165			AL162430.1	0	0.437242	0	0.212171	0.703559	0
AL162430.2	0	0	0	0	0	0			AL162430.2	0	0	0.416013	0	1.87616	0.387776
TTC39A	1.81619	1.77442	1.642	2.04189	2.1969	2.17771			TTC39A	1.98269	1.99099	2.30025	2.78006	4.7946	4.23418
TTC39A-AS1	0	0	0	0	0	0.0573329			TTC39A-AS1	0	0	0	0	0	0
EPS15	8.02947	7.48836	10.2479	15.7563	8.20812	14.0687			EPS15	22.2151	33.8475	32.1555	32.427	30.2757	29.4288
AL671986.1	0	0	0.0718606	0	0	0			AL671986.1	0	0	0.189493	0.386572	0.213646	0.353262
RNU6-877P	0	0	0	0	0	0			RNU6-877P	0	0	0	0	0	0
AC104170.2	0	0.231148	0.404878	0.621948	0	0			AC104170.2	0.291251	0	0	0	0	0
AC104170.1	0.479475	0.329241	1.15339	0	0.484132	0.147186			AC104170.1	0.829697	1.9979	0	1.93895	0	0.70875
RNU6-1281P	0	0	0	0	0	0			RNU6-1281P	0	0	0	0	0	0
CALR4P	0	0	0.203038	0.0519823	0.0213061	0			CALR4P	0	0	0	0.13653	0.0754557	0
OSBPL9	17.8488	14.4903	25.7342	24.5165	19.6012	28.4201			OSBPL9	30.9379	43.4407	38.2151	38.2435	41.7149	37.4457
GAPDHP51	0	0	0	0	0	0			GAPDHP51	0	0	0	0	0	0
SLC25A6P3	0	0	0	0	0	0			SLC25A6P3	0	0	0	0	0	0
RF00568	0	0	0.0549015	0	0	0			RF00568	0	0.30432	0.289545	0.147671	0.163226	0.134946
NRDC	31.4057	41.9158	45.7985	45.1689	41.1269	50.6035			NRDC	80.7889	118.507	115.505	110.377	108.809	107.64
AL050343.1	0.12547	0.258469	0.188639	0.34773	0.0950166	0			AL050343.1	0.217117	0.627378	0.397946	0.304434	0.560836	0.556402
AL050343.2	0	0	0	0	0	0			AL050343.2	0	0	0	0	0	0
MIR761	0	0	0	0	0	0			MIR761	0	0	0	0	0	0
TSEN15P2	0	0	0	0	0	0			TSEN15P2	0	0	0	0	0	0
RAB3B	8.37828	9.96878	13.3845	15.0366	13.8153	18.3389			RAB3B	12.6069	26.5664	17.0483	19.0279	26.894	24.0075
RNA5SP48	0	0	0	0	0	0			RNA5SP48	0	0	0	0	0	0
AL445685.2	0	0	0	0	0	0			AL445685.2	0	0	0	0	0	0
RN7SL290P	0	0	0	0	0	0			RN7SL290P	0	0	0	0	0	0
TXNDC12	2.06322	3.40427	5.98075	3.32752	4.18149	4.42892			TXNDC12	8.06515	7.12509	9.32134	8.83566	10.5625	11.3655
AL445685.3	0	0	0	0	0	0			AL445685.3	0	0	0	0	0	0
KTI12	3.42878	2.37729	3.2832	1.55813	1.47895	1.02189			KTI12	7.02774	2.55228	5.38463	4.20009	4.28539	2.55878
AL445685.1	0	0	0	0	0	0			AL445685.1	0	0	0	0.484484	0	0
TXNDC12-AS1	0.291855	0	0	0	0	0			TXNDC12-AS1	0	0	0	0	0.521821	0
BTF3L4	23.8766	19.4662	23.1567	28.6279	17.383	27.5613			BTF3L4	50.6294	58.7782	57.6374	54.8983	64.408	57.0305
ZFYVE9	5.52994	7.95868	11.4358	6.31541	5.00842	7.93596			ZFYVE9	17.3706	38.1776	26.1059	28.1538	20.9687	24.1597
RN7SL788P	0	0	0	0	0	0			RN7SL788P	0	0	0	0	0	0
AL139156.2	9.73335	6.45312	7.06453	11.5755	7.79452	8.86063			AL139156.2	6.38867	3.91589	2.12901	3.25744	4.20066	6.94575
AL139156.1	0	0	0	0	0	0			AL139156.1	0	0	0	0	0	0
PDCL3P6	0	0	0	0	0	0			PDCL3P6	0	0	0	0	0	0
AL139156.3	0	0	0	0	0	0			AL139156.3	0	0	0	0	0	0
DNAJC19P7	0	0	0	0	0	0.203665			DNAJC19P7	0	0	0	0	0	0
ANAPC10P1	0	0.563736	0.740577	0.758418	0.621709	0.630043			ANAPC10P1	0.355158	0.342087	0	0	0	0
CC2D1B	10.2544	18.0556	18.8621	4.70722	5.48061	5.81425			CC2D1B	19.2857	22.6362	19.6056	18.6189	20.8252	20.1654
AL513218.1	0.729637	1.60326	1.0531	2.15693	1.3261	0.895918			AL513218.1	0	1.45934	0	1.41628	1.04364	0.862827
PLA2G12AP1	5.02267	1.37956	1.81233	2.35092	2.23144	2.46693			PLA2G12AP1	6.25778	4.01831	5.41623	2.27486	3.59212	5.0486
ORC1	12.9405	24.3492	29.4332	39.1583	41.4067	53.6385			ORC1	69.242	98.986	130.236	120.33	86.9253	80.7881
PRPF38A	30.2936	42.3927	38.1705	26.9419	26.0872	26.8331			PRPF38A	49.3844	55.8364	62.0491	61.1706	53.7667	54.5282
TUT4	9.12625	6.29331	13.7516	8.70746	6.56885	10.0167			TUT4	11.5562	30.8214	14.9697	16.5114	13.3133	13.6308
AL591167.1	0.250253	0.17184	0	0	0	0			AL591167.1	0	0.417106	0	0	0	0.369918
EEF1GP7	0.162326	0.334392	0	0	0	0			EEF1GP7	0	0	0	0	0	0
GPX7	22.7083	19.5087	20.4135	14.8789	11.6859	11.1037			GPX7	27.2088	22.1582	16.0526	15.064	22.563	20.1501
SHISAL2A	5.32355	4.65531	3.14676	1.40112	0.597251	0.502828			SHISAL2A	3.54308	1.8201	0.288622	0.735998	0.976231	0.807094
COA7	10.8772	14.5242	22.0463	7.15456	6.80551	9.25172			COA7	38.8772	58.5899	48.3589	47.9531	47.6157	47.1015
NDUFS5P3	0	0	0	0	0	0			NDUFS5P3	0	0	0	0	0	0
RN7SL62P	0	0	0	0	0	0			RN7SL62P	0	0	0	0	0	0
ZYG11B	3.63309	2.80059	3.56612	6.06956	3.30294	4.75162			ZYG11B	12.14	24.4304	17.7699	17.0898	15.1319	15.2263
RNU2-30P	0	0	0	0	0	0			RNU2-30P	0	0	0	0	0	0
RPS13P2	261.211	300.693	362.893	618.774	631.07	564.182			RPS13P2	126.293	61.4493	87.8977	65.7216	69.057	70.0682
RNU6-969P	0	0	0	0	0	0			RNU6-969P	0	0	5.17045	1.75798	0	0
ZYG11A	0.194487	0.300483	0.614045	0.64381	0.540033	1.08957			ZYG11A	1.0517	2.71483	2.08184	1.65162	2.04293	2.26395
AC099677.4	0	0	0	0.184948	0	0.18437			AC099677.4	0	1.50158	0	0	0	0
ECHDC2	1.08968	1.65901	2.19426	2.58722	2.7382	3.71736			ECHDC2	1.39927	1.82442	1.93914	1.94606	3.56157	3.33808
AC099677.1	0.652087	0	1.17646	0	0.658419	0			AC099677.1	0	1.08686	0	1.05479	0	0
AC099677.2	0	0	0	0	0	0			AC099677.2	0	0	0	0	0	0
SCP2	4.46567	2.67959	4.66051	9.12245	4.91139	7.17058			SCP2	17.4999	15.6191	16.0374	14.3581	18.229	13.6083
MIR1273F	0	0	0	0	0	0			MIR1273F	0	0	0	0	0	0
MIR5095	0	0	0	0	0	0			MIR5095	0	0	0	0	0	0
MIR1273G	0	0	0	0	0	0			MIR1273G	0	0	0	0	0	0
AC099677.3	0	0	0	0	0	0			AC099677.3	0	0	0	0	0	0
AL445183.3	0.227321	0.156094	0	0.42	0.229529	0.558253			AL445183.3	0	0	0	0	0	0
TUBBP10	0	0	0	0	0	0			TUBBP10	0	0	0	0	0	0
PODN	0	0	0	0	0.04703	0.0285962			PODN	0	0	0	0	0	0
AL445183.1	0	0	0	0	0	0			AL445183.1	0	0	0	0	0	0
HIGD1AP11	0	0	0	0	0	0			HIGD1AP11	0	0	0	0	0	0
SLC1A7	0	0.0289844	0	0	0	0			SLC1A7	0	0.0351767	0	0	0	0
AL445183.2	0	0	0	0	0	0			AL445183.2	0	0	0	0	0	0
AL606760.4	0	0	0	0	0	0			AL606760.4	0	0	0	0	0	0
CPT2	1.80693	3.10378	3.49963	2.15171	2.12213	3.19738			CPT2	5.49781	7.02423	5.88676	4.94496	8.27685	7.37543
AL606760.2	0.232508	0.127725	0.167792	0.057278	0.0939066	0.114198			AL606760.2	0.160935	0.310025	0	0	0.498856	0.274951
C1orf123	23.3851	22.9297	19.8218	20.5029	19.0156	19.9861			C1orf123	26.8894	20.6859	20.1252	19.5819	24.5093	22.4058
AL606760.3	0	0	0	0.0391423	0	0.0390202			AL606760.3	0	0.105932	0.0503943	0	0	0.0469737
MAGOH	25.8573	31.6544	43.1556	31.8494	28.9437	32.4684			MAGOH	190.044	132.997	173.544	151.784	150.061	137.898
AL606760.1	0.289878	0.464449	0.174327	0.119018	0.146346	0.296616			AL606760.1	0.167204	0.644201	0.766155	1.56298	0.345524	0.571321
LRP8	13.493	15.3237	21.4112	17.5443	14.8029	21.4695			LRP8	12.6989	24.6854	38.1398	42.1408	22.2262	22.3694
AL355483.4	0	0	0	0	0	0			AL355483.4	0	0	0	0	0	0
AL355483.2	0	0	0.203339	0	0	0			AL355483.2	0	0	0	0	0	0
AL355483.1	1.4445	1.32252	1.73739	0.29654	0.243087	0			AL355483.1	1.6664	0	1.52714	0	0	0
AL355483.3	0	0.416805	0.456295	0	0	0			AL355483.3	0	0	0.721938	0.73639	0	0
LINC01771	0.201261	0	0.363105	0.743704	0.406432	0.741384			LINC01771	0.348268	0.6709	2.23415	6.51105	1.79923	2.38
AC119428.3	0	0	0	0.237969	0	0			AC119428.3	0	0	0	0	0	0.190387
AC119428.1	0	0	0	0	0	0			AC119428.1	0	0	0	0	0.532721	0
AC119428.2	0	0	0	0	0	0.0824244			AC119428.2	0	0.671295	0	0.434326	0	0
SLC25A3P1	0.739368	1.21353	0.954356	1.02177	0.509838	0.509291			SLC25A3P1	0.936162	0.901708	1.08671	1.10846	4.38502	3.03885
DMRTB1	0.0467685	0	0.0562515	0.201623	0.51945	0.344561			DMRTB1	0.242788	0	0.222499	0.832161	0.501719	0.207397
GLIS1	2.40107	3.70023	3.43906	7.74368	7.53227	7.47195			GLIS1	8.11946	8.43162	1.86023	2.01606	4.12914	5.79796
RNU7-95P	0	0	0	0	0	0			RNU7-95P	0	0	0	0	0	0
NDC1	16.4673	15.2293	19.2583	28.5774	18.4672	27.4376			NDC1	52.2607	80.5619	90.0071	87.2077	71.2027	66.816
RF00418	0	0	0	0	0	1.03031			RF00418	0	0	0	2.71453	0	0
AL049745.1	0	0	0	0	0	0			AL049745.1	0	0	0	0	0	0
YIPF1	60.6925	62.8916	62.2676	50.5392	47.7688	55.3859			YIPF1	44.3159	41.308	38.6037	40.1783	44.1151	44.2873
DIO1	0	0.0686759	0.180439	0.0923927	0.0757384	0.153507			DIO1	0	0.166696	0.0793014	0.242667	0.268228	0.221756
HSPB11	24.3852	28.8641	33.5924	32.2081	28.9839	31.588			HSPB11	38.1999	24.2158	23.3198	25.3267	37.5782	32.5272
LRRC42	58.0989	73.7442	82.4888	101.908	87.5287	101.386			LRRC42	79.8553	67.6075	56.4439	59.4113	83.1023	78.0096
HNRNPA3P12	0	0	0.0645596	0.198345	0.216789	0.0659085			HNRNPA3P12	1.67188	1.78928	2.04289	1.21554	2.68716	1.42817
LDLRAD1	0	0	0	0.0591832	0	0			LDLRAD1	0	0	0	0	0	0
TMEM59	14.556	14.937	17.7474	38.7159	30.2321	34.3144			TMEM59	29.591	27.9822	31.2917	30.4049	37.4434	35.6208
AL353898.3	0.130046	0	0.0782072	0.0800912	0.361099	0.0798413			AL353898.3	0	0.433505	0.206229	0	0.348773	0.384462
TCEANC2	0.792466	1.37167	1.47767	2.06196	1.61453	2.25705			TCEANC2	2.06101	3.87653	3.95602	3.30706	5.01361	4.7688
MIR4781	0	0	0	0	0	0			MIR4781	0	0	0	0	0	0
AL353898.1	0	0	0	0	0.484132	0.588746			AL353898.1	0	0	0	0.775581	0	0
AL353898.2	0	0	0	0	0	0			AL353898.2	0	0	0	0	0	0
AL357673.1	0.0288753	0.0396555	0	0.213401	0.262401	0.0886396			AL357673.1	0	0	0	0	0	0
CDCP2	0	0	0	0.0435305	0	0			CDCP2	0	0	0	0	0	0
AL357673.2	0.0229654	0.0630785	0	0.0424311	0.115942	0.0563983			AL357673.2	0	0	0	0	0	0
CYB5RL	1.157	1.41338	1.77603	1.82668	1.60714	2.62159			CYB5RL	1.34949	2.7488	3.30466	3.37082	3.54302	2.62681
MRPL37	185.051	229.022	183.023	250.957	286.024	244.237			MRPL37	155.867	139.311	162.223	163.877	160.648	157.3
SSBP3	160.934	162.28	171.889	84.9895	74.7619	85.113			SSBP3	218.964	256.39	119.063	118.303	136.815	131.764
SSBP3-AS1	0.086978	0.11945	0.706145	0.669589	0.922139	0.3738			SSBP3-AS1	0.376273	2.02958	0.620691	0.844154	0.855318	0.771414
AL161644.1	0	0	0	0	0	0			AL161644.1	0	0	0	0	0	0
AL035415.1	0	0	0	0	0	0			AL035415.1	0	0.658132	0	0	0	0
AC099796.1	0	0	0	0	0	0			AC099796.1	0	0	0	0	0	0
AC099796.2	0	0	0	0	0	0			AC099796.2	0	0	0	0	0	0
HNRNPA1P63	0	0	0	0	0	0			HNRNPA1P63	0	0	0	0	0	0
ACOT11	0.385524	0.697917	0.709594	0.352552	0.495432	0.279727			ACOT11	1.96093	2.58974	3.2977	3.08025	2.63186	2.22769
FAM151A	0.512238	0.0781638	0.171139	0.105157	0.0862021	0.034943			FAM151A	0.196975	0.379452	0.361029	0.644448	0.61057	1.0937
AL590093.1	0	0	0	0	0.0924746	0			AL590093.1	0	0	0	0	0	0
MROH7	0	0.0172446	0	0	0	0.00770915			MROH7	0	0	0	0.0203112	0	0
MROH7-TTC4	0	0	0	0	0	0			MROH7-TTC4	0	0	0	0	0	0
TTC4	0.210306	0.599858	0.700472	0.318821	0.424696	0.893886			TTC4	0.503887	0.647123	0.461778	0.418686	0.462789	0.382609
PARS2	9.91883	12.5869	12.3394	13.9542	13.5008	17.1346			PARS2	9.59154	10.6972	10.0237	10.7749	19.2992	16.9617
TTC22	0	0.10353	0.0453356	0.0928556	0.323501	0.347122			TTC22	0.228287	0.219885	0.627627	0.487764	1.14568	1.03076
AC096536.1	0	0	0	0	0	0			AC096536.1	0	0	0	0	0	0
LEXM	0.321089	0.176385	0.270336	0.909646	0.745678	0.512544			LEXM	0	0	0.91654	0.311629	0.68891	0.284776
DHCR24	392.817	663.064	671.092	379.669	393.5	398.89			DHCR24	466.137	651.216	637.466	594.938	559.256	566.334
AC096536.2	0	0.272554	0	0.244452	0	0.24369			AC096536.2	0	0	0.629446	0	0	0
DHCR24-DT	0.29834	0.614582	0.897083	0.367477	0.602475	0			DHCR24-DT	0.258128	0.745883	0.473113	0.965168	0.266709	0.2205
AL590440.2	0	0	0	0	0	0			AL590440.2	0	0	0	0.106514	0.235467	0
TMEM61	0.312074	0.142861	0.187676	0.640657	0.472658	1.14958			TMEM61	0.180007	0.866911	0	0.5048	0.557973	0.768836
AL590440.1	0	0	0	0	0	0			AL590440.1	0	0	0	0	0	0
BSND	0.669559	0.61302	0.85901	0.38487	0.247889	0.438479			BSND	0.270345	0.223196	0.955618	0.61373	1.19714	1.22066
PCSK9	39.119	38.7942	66.2295	51.4437	48.4165	51.4379			PCSK9	60.061	60.7526	133.517	124.442	137.51	128.315
USP24	6.92621	7.16895	10.919	7.36711	5.15334	7.93332			USP24	22.9809	62.8346	33.712	35.4218	26.3446	28.6869
MIR4422HG	0	0	0.213791	0	0	0			MIR4422HG	0	0	0	0	0.0794518	0
GYG1P3	0	0	0	0	0	0			GYG1P3	0	0	0	0	0	0
MIR4422	0	0	0	0	0	0			MIR4422	0	0	0	0	0	0
AL603840.1	0.054714	0	0.021936	0	0	0			AL603840.1	0	0.030398	0	0	0	0
GOT2P1	0	0	0	0	0	0			GOT2P1	0	0	0	0	0	0
MTCO2P34	0	0	0	0	0	0			MTCO2P34	0	0	0	0	0	0
RN7SKP291	0	0	0	0	0	0			RN7SKP291	0	0	0	0	0	0
RNU6-830P	0	0	0	0	0	0			RNU6-830P	0	0	0	0	0	0
LINC01755	0	0	0	0	0	0			LINC01755	0	0	0	0	0	0
LINC01753	0	0	0	0	0	0			LINC01753	0	0	0	0	0	0
PIGQP1	0	0	0	0	0	0			PIGQP1	0	0	0	0	0	0
AL353681.1	0	0	0	0	0	0			AL353681.1	0	0	0	0	0	0
AC119674.1	0	0.0198932	0	0	0	0			AC119674.1	0	0	0	0	0	0
AC119674.2	0	0	0	0	0.065098	0			AC119674.2	0.0743758	0	0.136321	0.0695248	0	0
RPSAP20	0	0	0	0	0	0			RPSAP20	0	0	0	0	0	0
LINC01767	0	0	0.251842	0	0	0			LINC01767	0.362326	0	0	0	0	1.23804
PLPP3	1.16576	0.978379	1.53196	1.72842	1.61304	1.45794			PLPP3	11.5432	15.6521	4.51901	4.46979	4.36164	3.86126
RPL21P23	0	0	0	0	0	0			RPL21P23	0	0	0	0	0	0
RPL23AP85	0	0	0	0	0	0			RPL23AP85	0	0	0	0	0	0
AC099789.1	0.809327	0	0	0	0	0			AC099789.1	0	0	0	0	0	0
PRKAA2	0.426986	0.20105	0.572257	3.40356	1.44122	2.1571			PRKAA2	0.781089	2.23669	1.68313	2.21017	1.7668	2.07382
FYB2	0.369464	0.439745	0.607317	0.348897	0.124351	0.0907327			FYB2	0.895063	0.656854	0.0781204	0.478105	0.0440389	0.0728179
AL360295.1	0	0	0	0	0	0			AL360295.1	0.216522	0	0	0	0	0
C8A	0.024218	0	0	0	0	0			C8A	0	0	0	0	0	0
C8B	0	0	0	0.0515061	0	0			C8B	0	0	0.0663121	0.0676396	0	0
AL161740.1	0	0	0	0	0	0			AL161740.1	0	0	0	0	0	0
DAB1	13.9847	12.3643	16.5112	8.35204	6.67862	7.52773			DAB1	32.2573	43.5938	37.4495	37.0253	38.2222	37.8351
AL390243.1	0	0	0	0	0	0			AL390243.1	0	0.805933	0	1.04287	0.288181	0.238252
RPS20P5	0.158493	0	0	0.390445	0	0			RPS20P5	0	0	0	0	0	0
DAB1-AS1	0	0	0	0	0	0			DAB1-AS1	0	0	0	0	0	0
HNRNPA1P6	0.630906	1.40798	2.4662	4.07984	3.2648	5.03547			HNRNPA1P6	0	0	0.125063	0	0	0
RPS26P15	0	0.450341	0	0	0.331102	0.402648			RPS26P15	2.26975	1.0931	1.56005	1.06085	0.586299	0.48472
AL445193.2	0	0	0	0	0	0			AL445193.2	0	0	0	0	0	0
AL445193.1	0	0	0	0	0	0			AL445193.1	0	0	0	0	0	0
AL357373.1	0	0	0	0	0	0			AL357373.1	0	0	0	0	0	0
OMA1	2.70095	2.52908	3.02711	4.15858	2.51025	3.5803			OMA1	7.80736	6.70151	6.96022	7.69532	7.29862	7.8035
AL035411.2	0	0	0	0	0	0			AL035411.2	0	0	0	0	0	0.801343
RN7SL713P	0	0	0	0	0	0			RN7SL713P	0	0	0	0	0	0
TACSTD2	0.242695	0.0666604	0.116762	0.179362	0.147031	0.0596008			TACSTD2	0.251979	0.323607	1.92435	0.942178	0.433926	0.286997
AL035411.1	44.8191	49.9682	55.8961	67.6318	60.4505	59.0947			AL035411.1	8.87174	5.7887	8.65489	10.1657	8.87096	7.08956
MYSM1	3.54934	2.22681	6.01963	12.9662	6.02673	10.5115			MYSM1	23.5954	70.9048	58.8979	65.8389	36.7294	34.2914
AL136985.3	0	0	0	0	0	0			AL136985.3	0.0833374	0	0	0	0	0
JUN	12.0562	18.5052	25.5897	64.9197	89.4121	76.4731			JUN	15.4516	20.4707	27.9628	28.5747	24.0343	23.587
LINC01135	0	0	0.0540582	0.0553604	0	0			LINC01135	0	0	0	0	0	0
AL136985.2	1.17315	1.46466	1.15447	0	0	0			AL136985.2	0	0	0	0	0	0.315295
AL136985.1	0	0	0	0	0	0			AL136985.1	0	0	0	0	0	0
AC105277.1	0.0653581	0.0897586	0.117916	0	0	0.160506			AC105277.1	0	0.108935	0	0.105721	0	0.193222
LINC01358	0	0.0698597	0.0203943	0	0.00856043	0			LINC01358	0	0	0	0	0	0
PHBP3	0	0	0.502761	0	0	0.171089			PHBP3	0	0	0	0	0	0
AL592431.2	0.33367	0	0	0	0	0			AL592431.2	0	0	3.17484	1.07946	0	1.9729
AL592431.1	0.71997	0	0	0	0	0			AL592431.1	0	0	1.71261	0.582298	0.643635	0.532122
HSD52	0.0496693	0.0852658	0.164286	0.0917694	0.162993	0.0609887			HSD52	0.085949	0.124179	0.196916	0.200858	0.488434	0.14684
AC093424.1	0.506428	1.15916	0.406076	0.207929	0.340898	0			AC093424.1	0	0.562722	0	0	1.20729	1.49718
FGGY	0.651471	0.463436	1.02033	1.4317	1.61847	1.43874			FGGY	1.10299	1.0624	1.66487	1.44044	1.65921	1.70428
MIR4711	0	0	0	0	0	0			MIR4711	0	0	0	0	0	0
AL035416.1	0	0	0	0	0	0			AL035416.1	0	0	0	0	0	0
HOOK1	0.911841	1.06674	1.90912	4.34701	1.94369	3.66995			HOOK1	4.49986	10.1601	18.3162	17.1805	9.93291	9.73457
CYP2J2	0.0381656	0.262071	0.32133	0.376081	0.385363	0.187454			CYP2J2	0.396257	0.254448	0.544713	0.864293	0.409429	0.451325
RN7SL475P	0	0	0	0	0	0			RN7SL475P	0	0	0	0	0	0
C1orf87	0	0	0	0.0317866	0	0			C1orf87	0	0	0.122772	0	0	0
PGBD4P8	0	0	0	0	0	0			PGBD4P8	0	0	0	0	0	0
AC097066.1	0	0	0	0	0	0			AC097066.1	0	0	0	0	0	0
LINC01748	0.0214866	0.0811478	0.0516866	0.297741	0.352548	0.415536			LINC01748	0.0371809	0.268594	0.0851844	0.156401	0	0
AC099792.1	0.0266313	0.0731475	0	0	0	0			AC099792.1	0	0	0	0	0	0
NFIA	0.0944662	0.0720744	0.0631226	0.103429	0.158973	0.244878			NFIA	0.0908149	0.227428	0.166451	0.390501	0.300268	0.248245
NFIA-AS2	0	0	0	0	0	0			NFIA-AS2	0	0	0	0.100156	0	0
AC096947.1	0	0	0	0	0	0			AC096947.1	0	0	0	0	0	0
NFIA-AS1	0	0	0	0	0	0			NFIA-AS1	0	0	0	0	0	0
AC099791.3	0	0	0	0	0	0			AC099791.3	0	0	0	0	0	0
AC099791.1	0	0	0	0	0	0			AC099791.1	0	0	0	0	0	0
TM2D1	5.1927	4.95783	4.566	7.81031	5.73401	6.88414			TM2D1	6.01425	6.3446	5.61007	5.25387	8.21159	7.64515
AC099791.2	0	0	0	0.658361	1.07938	0.656307			AC099791.2	0	0	0	0.432291	0	0.395041
PATJ	3.12175	3.04549	4.93953	9.16748	6.32816	8.79412			PATJ	5.74781	12.0561	12.7084	14.3483	9.8868	11.48
RNU6-414P	0	0	0	0	0	0			RNU6-414P	0	0	0	0	0	0
RNU6-1177P	0	0	0	0	0	0			RNU6-1177P	0	0	0	0	0	0
LAMTOR5P1	0	0	0	0	0	0			LAMTOR5P1	0	0	0	0	0	0
RN7SL180P	0	0	0	0.478096	0	0			RN7SL180P	0	0	0	0	0	0
MIR3116-1	0	0	0	0	0	0			MIR3116-1	0	0	0	0	0	0
MIR3116-2	0	0	0	0	0	0			MIR3116-2	0	0	0	0	0	0
PIGPP2	0	0	0	0	0	0			PIGPP2	0	0	0	0	0	0
RPS15AP7	0	0	0	0	0	0			RPS15AP7	0	0	0	0	0	0
L1TD1	177.295	215.656	337.589	34.9848	30.4748	48.9643			L1TD1	619.03	848.563	1150.44	1061.78	753.79	717.547
AL162739.1	0	0	0	0.228925	0	0.456422			AL162739.1	1.28644	5.5759	4.71572	6.61392	3.9876	4.94509
KANK4	0.0381656	0.104828	0.332806	0.458348	0.279388	0.328044			KANK4	0.264171	0.477091	0.635499	0.339544	1.433	1.1001
RNU6-371P	0	0	0	0	0	0			RNU6-371P	0	0	0	0	0	0
USP1	22.9944	20.3297	33.3234	31.3895	17.9065	29.3851			USP1	87.1768	131.083	133.167	128.212	93.3772	84.0841
DOCK7	2.10135	2.55191	4.38161	2.14468	1.71872	2.12672			DOCK7	6.4547	13.4819	8.89841	9.03943	7.96539	8.31477
AL451044.1	0	0	0	0	0	0			AL451044.1	0	0	0	0	0	0
ANGPTL3	0.0351124	0	0	0.0216246	0	0.0862286			ANGPTL3	0	0	0.0556818	0.0567964	0	0.0519023
AL138847.2	0	0	0	0	0.0316722	0			AL138847.2	0	0.209126	0	0	0	0.0927337
AL138847.1	0.209002	0	0	0	0	0			AL138847.1	0	0.348352	0	0	0	0
AC103923.1	0.185855	0.0638105	0	0.171694	0	0.114105			AC103923.1	1.12563	1.54886	1.03156	1.65348	0.3323	0.549455
ATG4C	6.036	3.40145	8.45147	17.5587	9.96627	17.8418			ATG4C	26.6677	29.478	20.4823	20.2394	49.0071	37.262
AC099794.1	0	0	0.307055	0.314452	0	0			AC099794.1	0	0.425504	0	0	0	0
AC099794.2	0	0	0	0	0.190138	0			AC099794.2	0	0	0	0	0	0
LINC01739	0	0	0	0	0	0			LINC01739	0	0	0	0	0	0.084131
AL162400.1	0	0	0	0	0	0			AL162400.1	0	0	0	0	0	0
AL162400.2	0	0	0	0	0	0			AL162400.2	0	0	0	0	0	0
AC096543.1	0	0	0	0.085395	0	0			AC096543.1	0	0	0	0.224287	0	0
LINC00466	0.0254154	0	0.0458531	0.125221	0	0.0312075			LINC00466	0	0.0423608	0.523954	0.041111	0.136324	0.225411
RNA5SP49	0	0	0	0	0	0			RNA5SP49	0	0	0	0	0	0
AC096543.2	0	0	0	0	0	0			AC096543.2	0	0	0.21067	0	0	0
RPSAP65	0	0	0	0	0	0			RPSAP65	0	0	0	0	0	0
FOXD3-AS1	25.1752	28.7361	24.9397	58.4116	60.664	57.1854			FOXD3-AS1	28.7702	14.1705	150.855	140.886	172.11	175.664
FOXD3	0.683816	1.0518	1.11856	1.21289	0.828548	1.04117			FOXD3	4.73317	2.6442	36.6963	33.5374	58.0993	47.5481
MIR6068	0	0	0	0	0	0			MIR6068	0	0	0	0	0	0
AL049636.1	0	0	0	0	0	0			AL049636.1	0	0	0	0	0	0
ALG6	5.17006	3.70695	4.29542	5.14057	2.56821	4.29594			ALG6	10.3836	13.566	18.3732	18.0021	17.1141	12.4302
ITGB3BP	12.1975	10.5503	14.3564	20.8175	17.1284	22.2028			ITGB3BP	14.3245	15.7484	14.4202	14.9794	13.941	12.7617
EFCAB7	1.54047	0.74183	1.51595	2.34103	1.52513	2.59166			EFCAB7	2.11177	3.4012	2.1891	3.30084	2.46813	3.22342
RN7SL488P	0	0	0	0	0	0			RN7SL488P	0	1.33007	0	0	0	0
RNU7-123P	0	1.30599	1.14378	2.34267	0	1.16768			RNU7-123P	3.29113	0	3.0161	0	3.40054	8.43413
DLEU2L	0	0	0	0	0	0			DLEU2L	0.111093	0.107004	0.152714	0.155771	0.114786	0.142348
RF02110	0	0	0	0	0	0			RF02110	0	0	0	0	0.531334	0
RF02109	0	0	0	0	0	0			RF02109	0	0	0	0	0	0
RF02108	0	0	0	0	0	0			RF02108	0	0	0	0	0	0
RF02107	0	0	0	0	0	0			RF02107	0	0	0	0	0	0
RF02106	0	0	0	0	0	0			RF02106	0	0	0	0	0	0
RF02105	0	0	0	0	0	0			RF02105	0	0	0	0	0	0
PGM1	105.161	144.868	128.325	241.559	235.74	217.667			PGM1	145.007	156.965	101.267	99.3937	168.816	172.487
RN7SL130P	0.374148	0	0.450012	3.4564	3.40004	3.2159			RN7SL130P	0	0	1.77999	1.81562	0.668958	1.65917
ROR1	3.49228	1.97211	4.55809	2.627	2.24784	3.04657			ROR1	14.233	32.63	25.5212	23.8879	15.5873	16.9311
AL161742.1	0	0	0.470047	0	0	0			AL161742.1	0	0	0	0	0	0
CFL1P3	0	0	0	0	0	0			CFL1P3	0	0	0	0	0	0
RNU6-809P	0	0	0	0	0	0			RNU6-809P	0	0	0	0	0	0
ROR1-AS1	0	0	0	0.237969	0	0.0395377			ROR1-AS1	0.167157	0.214673	0.102125	0.0520848	0.230285	0.0951933
AL445205.1	0	0	0	0	0	0			AL445205.1	0	0	0	0	0	0
UBE2U	0	0	0	0	0	0			UBE2U	0.107436	0	0	0	0	0
RNU7-62P	0	0	0	0	0	0			RNU7-62P	0	0	0	0	0	0
CACHD1	8.11135	10.314	21.4654	10.4	7.10294	13.0999			CACHD1	63.8766	127.418	75.6704	73.4115	74.4706	76.0783
MIR4794	0	0	0	0	0	0			MIR4794	0	0	0	0	0	0
RAVER2	7.52934	8.81703	11.4755	14.3455	12.7942	15.8012			RAVER2	13.9236	19.8974	22.2108	22.6858	15.294	15.6455
JAK1	8.73432	9.11731	17.6646	13.0725	10.178	17.3571			JAK1	9.81556	17.8849	24.1784	23.289	18.798	19.4932
AL606517.2	0	0	0	0	0	0			AL606517.2	0	0	0	0	0	0
AL606517.1	0	0	0	0	0	0			AL606517.1	0	0	0	0	0	0
LINC01359	0.0682813	0	0	0.0105131	0	0			LINC01359	0.0590779	0.0853554	0.135352	0.303736	0.0610418	0.151398
SLC2A3P2	0	0	0	0	0	0			SLC2A3P2	0	0	0	0	0	0
AL357078.3	0	0	0	0	0.0932228	0			AL357078.3	0	0.307767	0	0	0	0
RNU6-1176P	0	0	0	0	0	0.654773			RNU6-1176P	0	0	0	0	0	0
MIR3671	1.29676	0	0	0	0	0			MIR3671	0	4.32273	10.2821	12.5856	4.6371	9.58424
MIR101-1	0	0	0	0	0	0			MIR101-1	0	0	0	0	0	2.2491
AL357078.1	0	0	0.442754	0	0	0			AL357078.1	0	0	0	0	0	0
AL357078.2	0	0	0	0	0	0			AL357078.2	0	0	0	0	0	0
MRPS21P1	0	0	0	0	0	0			MRPS21P1	0	0	0	0	0	0
AK4	16.2785	15.5726	21.164	16.3968	10.3698	12.7215			AK4	34.996	54.7158	88.4053	84.7431	65.8837	64.9533
RPS29P7	0	0	0	0	0	0			RPS29P7	0	0	0	0	0	0
DNAJC6	2.88816	3.44808	5.16132	2.6681	1.63208	2.88142			DNAJC6	4.77058	10.9405	2.55028	3.21185	3.99028	3.61428
AL139294.1	0	0	0	0	0	0			AL139294.1	0	0	0	0	0	0
COX6CP13	0	0	0	0	0	0			COX6CP13	0	0	0	0	0	0
RNU2-15P	0	0	0	0	0	0			RNU2-15P	0	0	0	0	0	0
LEPROT	22.9015	15.0823	22.8669	10.9775	5.11542	9.57867			LEPROT	27.9781	35.919	22.841	24.8844	25.0122	23.1588
LEPR	0.812958	0.923495	1.09851	6.90438	2.94899	5.42863			LEPR	1.16362	2.44232	1.17779	1.591	2.49432	2.58142
AC119800.1	0.539552	1.11148	0.162238	0.99688	0	0.165628			AC119800.1	0.933654	0	0	0	0	0
AC097063.1	0.0635032	0.0872112	0.0763793	0	0	0			AC097063.1	0.109888	0	0.100704	0.205441	0	0.093869
AL513493.1	0.0492725	0	0	0	0	0			AL513493.1	0	0	0	0	0	0.145667
RN7SL854P	0	0	0	0	0	0			RN7SL854P	0	0	0	0	0	0
PDE4B	1.70301	1.68612	2.98516	0.682962	0.386566	0.61599			PDE4B	1.34783	2.46442	3.24499	2.75473	1.32182	0.897663
AL590783.1	0	0	0	0	0	0			AL590783.1	0	0	0	0	0	0
RNU4-88P	0	0	0	0	0	0			RNU4-88P	0	0	0	0	0	0
SGIP1	0.648072	0.403875	0.54367	0.207949	0.258447	0.474784			SGIP1	0.131934	0.145233	0.224545	0.140947	0.292114	0.289805
MIR3117	0	0	0	0	0	0			MIR3117	0	0	0	0	0	0
AL139147.1	0	0	0	0	0	0			AL139147.1	0	0	0	0	0	0
TCTEX1D1	0.0184057	0.404435	0.0885508	0.90684	0.576117	0.90401			TCTEX1D1	0.700692	0.797614	0.175128	0.357268	0.789802	0.707379
INSL5	0	0	0	0	0	0			INSL5	0	0	0	0	0	0
WDR78	0.17873	0.187015	0.348048	0.345949	0.292183	0.114957			WDR78	0.176731	0.595794	0.161962	0.13767	0.608688	0.377422
AL592161.1	0	0	0	0	0	0			AL592161.1	0	0	0	0	0	0
MIER1	8.83486	7.4921	8.87595	15.2147	8.9694	14.7184			MIER1	14.4885	22.5766	20.4962	20.8619	19.286	19.105
SLC35D1	1.26856	0.852007	1.87103	1.85908	1.11259	1.56903			SLC35D1	2.94824	6.42026	6.5197	6.71013	4.10581	3.7777
C1orf141	0	0	0	0	0.0229437	0			C1orf141	0	0	0	0	0	0
RF00322	0.0182118	0	0.0219045	0.20189	0.147109	0.0670866			RF00322	0	0	0.0577612	0	0	0
AL133320.1	0	0	0	0	0	0			AL133320.1	0	0	0	0	0	0
IL23R	0	0	0	0.0430242	0.0352689	0.04289			IL23R	0	0	0	0	0	0
RNU6-586P	0	0	0	0	0	0			RNU6-586P	0	0	0	0	0	0
RNU4ATAC4P	0	0	0	0	0	0			RNU4ATAC4P	0	0	0	0	0	0
AL389925.1	0	0	0.188535	0	0	0			AL389925.1	0	0	0	0	0	0
IL12RB2	0	0.141731	0.0930954	0.286014	0.0521019	0.491043			IL12RB2	0.491103	0.51603	1.3911	1.29375	0.876467	0.95344
SERBP1	100.245	99.0516	132.676	190.011	150.844	191.535			SERBP1	279.892	346.9	433.177	402.843	365.828	333.937
RNU6-387P	0	1.49256	0.653589	0	1.64605	0.667245			RNU6-387P	13.1645	5.43429	0	5.27395	0	1.6065
LINC01702	0	0	0.170501	0	0	0			LINC01702	0	0	0	0	0	0
RNU6-1031P	0	0	0	0	0	0			RNU6-1031P	0	0	0	0	0	0
AL590559.1	0	0	0	0	0	0			AL590559.1	0	0	0	0	0	0
RN7SL392P	0	0	0	0	0	0			RN7SL392P	0	0	0	0	0	0
HNRNPCP9	0	0	0	0	0	0			HNRNPCP9	0	0	0	0	0	0
GADD45A	20.8761	16.8914	33.7661	41.9846	46.4458	42.9372			GADD45A	37.7947	29.9687	18.5427	18.1109	37.8677	34.9758
GNG12	13.9866	10.7819	13.9752	15.3831	7.14658	13.6295			GNG12	9.73963	17.5142	15.3231	16.0987	17.4058	14.533
RNU7-80P	0	0	0	0	0	0			RNU7-80P	0	0	0	0	0	0
GNG12-AS1	0.164668	0.113073	0.41592	0.0405657	0.133014	0.121317			GNG12-AS1	0.170968	0.274459	0	0.159817	0	0.0486818
AL157407.1	0	0	0	0	0	0			AL157407.1	0	0	0	0	0	0
DIRAS3	0.559662	0.345872	0.673142	0.344679	0.339059	0.240522			DIRAS3	0.290536	0.279843	0.443761	0	0.300194	0.0827281
ARL5AP3	0	0	0	0	0	0			ARL5AP3	0	0	0	0	0	0
WLS	41.7239	51.8654	76.3664	27.9296	23.7589	28.4852			WLS	33.6257	48.9013	12.1076	14.4978	11.0029	10.7573
CTBP2P8	0.0858009	0.17675	0.825586	0.634106	0.0866341	0.316064			CTBP2P8	0	0	0.272129	0	0.153408	0.507316
MIR1262	0	0	0	0	0	0			MIR1262	0	0	0	0	0	0
RPS7P4	0.196074	0	0.235831	0	0.395957	0			RPS7P4	0	0.326804	0	0.951486	0	0
COX6B1P7	0	0	0	0	0	0			COX6B1P7	0	0	0	0	0	0
ELOCP18	0	0	0	0	0	0			ELOCP18	0	0	0	0	0	0
AL139413.1	0	0	0	0	0	0			AL139413.1	0	0	0	0	0	0
RPE65	0.0218611	0	0	0	0	0			RPE65	0	0	0	0	0	0
DEPDC1	11.0655	10.4452	11.4494	34.1639	19.4674	31.8026			DEPDC1	23.5129	41.1714	32.9196	32.0466	28.476	24.5138
AL138789.1	0.23774	0	0	0.0732084	0	0.07298			AL138789.1	0.205696	1.78313	0.188506	0.19228	0.212534	0.527133
DEPDC1-AS1	0.366047	0.565544	0.660403	0.112719	0.184801	0.112367			DEPDC1-AS1	0.158354	0.305052	0.870726	0.296052	0	0.135271
TXNP2	0	0	0	0	0	0			TXNP2	0	0	0	0	0	0
AL035412.1	0	0	0	0	0	0			AL035412.1	0.0749119	0.0721549	0.205955	0	0	0
AL033530.1	0.832513	0.418288	1.26996	0.525225	0.328038	0.797845			AL033530.1	1.0541	1.0153	0.450804	0.919657	0.435656	0.780382
AL691520.1	0.159379	0	0	0	0	0.1957			AL691520.1	0.275793	0	0.505491	0	0.284961	0.23559
LINC01707	0	0.24995	0	0	0	0			LINC01707	0	0	0	0	0	0
AL512271.1	0	0	0	0	0	0			AL512271.1	0	0	0	0	0	0
LINC01758	0.49832	0	1.34856	0	0.503159	0.611884			LINC01758	0	0.415284	0	0.403031	0	0
LRRC7	0.327111	0.219269	0.332549	0.182272	0.062912	0.229519			LRRC7	0.134772	0.311548	0.259369	0.403141	0.167103	0.299328
SGO1P1	0	0	0	0	0	0			SGO1P1	0	0	0	0	0	0
RN7SL538P	0	0	0	0	0	0			RN7SL538P	0	0	0	0	0	0
PIN1P1	0	0	0	0	0	0			PIN1P1	0	0	0	0	0	0
AL158840.1	0	0	0	0	0	0			AL158840.1	0	0	0	0	0	0
LRRC40	29.0036	14.672	27.7934	37.6988	16.7601	23.0783			LRRC40	63.7457	98.9912	96.695	91.5901	86.6642	72.8189
RN7SL242P	0	0	0	0	0	0			RN7SL242P	0	0	0	0	0	0
SRSF11	24.714	20.3458	35.6134	55.2917	32.5489	53.7301			SRSF11	63.8805	98.6356	90.8567	99.7775	75.8047	72.4063
AL353771.1	0	0	0.300336	0.307571	0.25213	0			AL353771.1	0	0	0	0	0	0
ANKRD13C	8.2451	7.65687	11.5299	20.9081	12.8012	18.2051			ANKRD13C	17.1039	25.4566	25.3628	26.5534	21.0471	20.1905
HHLA3	38.801	39.1796	32.1232	96.6207	98.8639	83.9926			HHLA3	19.2297	12.6074	15.4013	14.6523	21.3716	24.2947
AL158839.1	2.67923	3.5432	4.65469	5.50018	5.61088	4.14272			AL158839.1	0.686845	0.661566	0.944169	0.96307	2.12903	0.293361
CTH	6.02721	4.93397	9.35304	25.125	12.792	21.767			CTH	21.4319	25.2917	54.4247	48.3264	43.1054	46.8873
AL354872.2	1.34685	3.36306	0.883607	15.2324	10.3849	10.6745			AL354872.2	3.81376	1.63262	5.0484	5.54557	7.88107	5.79168
AL354872.1	0	0.162067	0.56775	0.436071	0	0.579613			AL354872.1	0	0.786764	0	0	0	0
CASP3P1	0	0	0	0	0	0			CASP3P1	0	0	0	0	0	0
LINC01788	0.0547053	0	0.131595	0	0	0			LINC01788	0	0	0	0	0	0
AL513285.1	0	0	0	0	0	0			AL513285.1	0	0	0	0	0	0
PTGER3	0.0236435	0	0	0.0145613	0.0119365	0.0290317			PTGER3	0.490959	0.669927	0.0749884	0.0573671	0.295913	0.22717
AL031429.1	0	0	0	0	0	0			AL031429.1	0	0	0	0	0	0
AL031429.2	0	0	0	0	0	0			AL031429.2	0	0	0	0	0.314379	0
ZRANB2-AS1	0.118009	0	0.212906	0.145357	0	0			ZRANB2-AS1	0.61262	0	0.748566	0.190888	0	0.523317
ZRANB2	24.9691	23.7918	35.4473	42.4383	23.5962	40.3975			ZRANB2	72.2559	95.7286	86.6592	91.1296	84.5877	80.0001
MIR186	0	0	0	0	0	0			MIR186	9.18455	15.4814	8.41701	15.0246	14.2348	3.92285
ZRANB2-AS2	0.030672	0.0631845	0.092228	0.0755598	0.0154849	0.0470775			ZRANB2-AS2	0.0530756	0.127806	0.1216	0.0992277	0.24678	0.0226693
AL358453.1	0	0	0	0	0	0			AL358453.1	0	0	0	0	0	0
NEGR1	0.068098	0.128592	0.133097	0.42988	0.240658	0.407634			NEGR1	0.618652	0.893825	0.701941	0.647147	0.745754	0.427809
AL354949.1	0	0	0	0	0	0			AL354949.1	0	0	0	0	0	0
AL359821.1	0	0	0	0	0	0			AL359821.1	0	0	0	0	0	0
NEGR1-IT1	0	0	0	0	0	0			NEGR1-IT1	0	0	0	0	0	0
GDI2P2	7.88296	15.4656	16.4795	15.2582	12.6973	20.7417			GDI2P2	1.62391	1.56415	1.19056	1.518	1.00674	1.66463
RPL31P12	0	0	0	0	0	0			RPL31P12	0	0	0	0	0	0
RNU6-1246P	0	0	0	0	0	0			RNU6-1246P	0	0	0	0	0	0
AL583808.1	3.08728	1.57033	3.30069	15.9151	16.2791	15.1635			AL583808.1	0	0.762325	1.08797	1.84958	0	1.35217
AL583808.2	0	0	0	0.0508539	0	0.557647			AL583808.2	0	0.41288	0	0	0	0
AL583808.3	0	0	0	0.197972	0.216382	0			AL583808.3	0	0	0	0	0	0
AL732618.1	0	0.52066	0	0	0	0			AL732618.1	0	0	0	0.61325	0	0
KRT8P21	0	0	0	0	0	0			KRT8P21	0	0	0	0	0	0
RN7SKP19	0	0	0	0	0	0			RN7SKP19	0	0	0	0	0	0
LINC01360	0	0	0	0	0	0			LINC01360	0	0	0	0	0.0440294	0
LINC02238	0	0	0	0	0	0			LINC02238	0	0	0	0	0	0
RNA5SP50	0	0	0	0	0	0			RNA5SP50	0	0	0	0	0	0
AL591463.1	0	0	0	0	0	0			AL591463.1	0	0	0	0	0	0
RNU4ATAC8P	0	0	0	0	0	0			RNU4ATAC8P	0	0	0	0	0	0
LRRIQ3	0.0521133	0.152084	0	0.160475	0.210478	0.263958			LRRIQ3	0.0225446	0.217148	0.165284	0.0210741	0.186352	0.173324
FPGT	1.63802	2.00585	2.46269	1.22738	0.744266	1.08946			FPGT	6.23583	7.78092	5.02202	4.59263	4.29541	5.89178
FPGT-TNNI3K	0.0403601	0.00791828	0	0.11363	0.0698606	0.0707971			FPGT-TNNI3K	0	0	0	0	0.0412353	0.0852277
TNNI3K	0	0	0	0	0	0.0148465			TNNI3K	0	0	0	0	0	0
AC093158.1	0	0	0	0	0	0.0995181			AC093158.1	0	0	0	0	0	0
AC105271.1	0.126094	0.346339	0	0	0	0			AC105271.1	0	0.630498	0	0	0	0
LRRC53	0	0	0.0355672	0	0	0			LRRC53	0	0	0	0	0	0
ERICH3	0.0649933	0.0535546	0.343955	0	0.0131249	0.015961			ERICH3	0	0	0	0	0	0
ERICH3-AS1	0	0	0	0	0	0			ERICH3-AS1	0	0	0	0	0	0
AC135803.1	0	0	0	0	0	0			AC135803.1	0	0	0	0	0	0
CRYZ	5.78258	4.58454	7.35828	11.699	6.84007	8.42101			CRYZ	9.61961	12.1058	11.2965	14.2791	16.3825	13.1312
TYW3	3.75769	4.75316	7.25518	6.83617	5.12964	7.60408			TYW3	10.1386	13.3091	15.9168	15.1158	12.6857	9.28193
AC133865.1	0	0	0	0	0	0			AC133865.1	0	0	0	0	0	0
AC099786.3	0	0	0	0	0	0			AC099786.3	0	0	0	0	0	0
AC099786.1	0	0	0	0	0	0			AC099786.1	0	0	0	0	0	0
LHX8	0	0.0394062	0	0.0706865	0.0869173	0			LHX8	0	0.047825	0	0	0.051303	0
AC099786.2	0	0	0	0	0	0			AC099786.2	0	0	0	0	0	0
RNU6-622P	0	0	0	0	0	0			RNU6-622P	0	0	0	0	0	0
SLC44A5	1.50366	1.51767	2.58209	1.33888	0.731693	1.25684			SLC44A5	3.47975	7.66961	2.72928	3.51653	2.26738	2.86538
AC093156.1	0	0	0	0	0	0			AC093156.1	0	0	0	0	0	0
RNU6-503P	0	0	0	0	0	0			RNU6-503P	0	0	0	0	0	0
AL096829.1	0	0	0	0	0	0			AL096829.1	0	0	0	0	0	0
AL137803.1	0.845689	0.762179	1.58932	0.292969	0.533689	0.519209			AL137803.1	2.10364	3.61195	2.1793	2.82141	1.98457	1.17195
ACADM	22.081	17.9392	43.5177	16.0162	9.13018	15.2484			ACADM	68.7401	88.6381	60.6877	56.3452	66.1622	57.9791
DLSTP1	4.34042	14.1209	27.7244	15.5197	15.9134	29.8043			DLSTP1	1.02088	1.5452	0.400958	1.22695	0.602754	0
RABGGTB	14.3199	12.8412	18.4305	21.3348	15.8133	21.8488			RABGGTB	49.9263	49.2468	58.3938	65.4941	47.6179	45.6153
SNORD45C	0	0	0	0	0	0			SNORD45C	0	0	0	0	0	0
SNORD45A	0	0	0	0	0	0			SNORD45A	0	0	0	0	0	0
SNORD45B	0	0	0	0	0	0			SNORD45B	0	0	0	0	0	0
MSH4	0.0698807	0	0.25215	0	0	0.0858062			MSH4	0.181385	0.0582364	0.332454	0.113036	0	0
ASB17	0	0	0	0	0	0			ASB17	0	0	0	0	0	0
AC092813.1	0	0	0	0	0	0.124997			AC092813.1	0	0	0	0	0	0
AC092813.2	0	0.589167	0.343994	0	0	0.702364			AC092813.2	0	0	0	0	0	0
ST6GALNAC3	2.85406	3.09669	2.75	9.78891	7.51492	8.75154			ST6GALNAC3	7.55819	10.2236	5.15116	5.78991	7.72486	7.20228
AC103592.1	0	0	0	0	0	0			AC103592.1	0	0	0	0	0	0
AC104458.1	0	0	0	0.607171	0.622157	0			AC104458.1	0	0	0	0	0	0.364325
TPI1P1	429.529	500.768	400.598	646.764	776.683	516.581			TPI1P1	37.6505	41.0832	34.7454	28.5497	56.0408	53.7535
RNU6-161P	0	0	0	0	0	0			RNU6-161P	0	0	0	0	0	0
LINC02567	0	0	0	0	0	0			LINC02567	0.440776	0	0	0	0	0
ST6GALNAC5	4.69791	3.32701	4.92606	1.99481	2.01364	1.82424			ST6GALNAC5	2.77928	3.70317	1.95272	2.07841	2.72809	2.73026
MIR7156	0	0	0	0	0	0			MIR7156	0	0	0	0	0	0
AL035409.1	0	0	0.276164	0.141409	0.347757	0.845804			AL035409.1	0	0.382697	0.728233	0	0	0.339402
PIGK	6.04419	5.13109	7.05812	10.7466	5.37138	10.0523			PIGK	14.3991	20.3207	21.7632	19.6542	16.9132	15.4822
AC113935.1	663.616	646.923	559.896	978.349	1111.75	898.293			AC113935.1	56.9277	31.8714	42.7145	26.9399	38.9683	40.727
AC093433.1	14.9889	23.6038	13.2206	11.3236	7.8699	8.34349			AC093433.1	0	0.3331	0	0.323272	0	0
AK5	0.0989581	0.135903	0.0793489	0.548508	0.649474	0.668306			AK5	0.371019	0.357364	0.183084	0.34682	0.147443	0.195037
AC095030.1	0	0	0	0	0	0			AC095030.1	0	0	0	0	0	0
RNU7-8P	0	0	0	0	0	0			RNU7-8P	0	0	0	0	0	0
AC118549.1	4.26918	4.11456	6.94801	7.17	4.59845	7.68428			AC118549.1	11.2457	23.0571	22.9823	22.3154	13.9525	13.7448
RNA5SP20	0	0	0	0	0	0			RNA5SP20	0	0	0	0	0	0
RN7SL370P	0	0	0	0	0	0			RN7SL370P	0	0.644746	0	0	0	0
USP33	5.94659	6.41101	12.5191	13.4505	9.11061	17.1557			USP33	33.1397	59.1661	64.6904	61.5028	50.4329	47.9373
ACTG1P21	0	0	0	0	0	0			ACTG1P21	0	0	0	0	0	0
MIGA1	0.597167	0.340423	0.596284	1.35314	0.819124	1.54261			MIGA1	1.4233	3.94372	2.07267	2.11416	2.09512	1.64885
RNA5SP21	0	0	0	0	0	0			RNA5SP21	0	0	0	0	0	0
AC138392.1	7.62007	10.2097	32.4878	19.9928	17.7026	33.8513			AC138392.1	51.0286	128.659	93.9214	90.9914	75.7644	85.3486
NSRP1P1	0	0	0	0	0	0			NSRP1P1	0	0.22469	0	0.218061	0.24103	0.0996353
HSPE1P25	0	0	0	0	0	0			HSPE1P25	0	0	0	0	0	0
NEXN-AS1	0.497885	0.239317	0.299419	0.0919896	0.050272	0.12227			NEXN-AS1	0.344621	0.497906	0.157911	0.241608	0.267058	0.294385
NEXN	19.7181	18.477	37.4075	4.94305	2.89617	5.65414			NEXN	2.31477	4.07327	2.3253	3.53697	2.29973	1.90129
[truncated: 55,134 more rows]
