# Supplementary material for: A desert lncRNA HIDEN regulates human endoderm differentiation via interacting with IMP1 and stabilizing FZD5 mRNA
Source: Genome Biol. 2023 Apr 24;24:92. doi: 10.1186/s13059-023-02925-w (PMC10124006; doi:10.1186/s13059-023-02925-w)
Supplement: Supplementary file 5 — Table S3. HIDEN-KO upregulated or downregulated GO terms. IMP1-KO downregulated GO terms. GO terms of the overlap between HIDEN-KO DEGs and IMP1 RIP-seq enriched genes. GO analysis of HIDEN-KO reduced genes. [file 13059_2023_2925_MOESM5_ESM.xlsx]

## Sheet: Table S3-GO terms
HIDEN-KO up regulated GO terms
ID	Description	GeneRatio	BgRatio	pvalue	p.adjust	qvalue	geneID	Count
GO:0051302	regulation of cell division	30/1854	171/18862	0.00123883	0.0465468	0.0407156	KDF1/PROK1/TXNIP/KIF14/TGFA/ECT2/SFRP2/THBS4/KIF20A/PDGFA/MACC1/NKX3-1/MYC/PTCH1/FGFR2/IGF2/INCENP/FGF4/UVRAG/RACGAP1/CIT/PGF/SSTR5/RBL2/AURKB/RAB11FIP4/GAREM1/PLK5/AURKC/SUSD2	30
GO:0001892	embryonic placenta development	19/1854	79/18862	0.000181415	0.0142689	0.0124814	VASH2/EPAS1/GATA2/LEF1/TFEB/GCM1/HEY2/HEY1/GRHL2/FGFR2/IGF2/ST14/HIF1A/ZFP36L1/SPINT1/KRT19/OVOL2/SNAI1/CDX4	19
GO:0048568	embryonic organ development	64/1854	412/18862	0.000152532	0.0132239	0.0115672	KCNQ4/STIL/EFNA1/PBX1/VASH2/PROX1/WNT3A/ID2/SIX2/EPAS1/EFEMP1/SATB2/HYAL1/GATA2/PLS1/PDGFRA/KDR/LEF1/TUBB2B/TFEB/GCM1/TBX18/SOBP/HEY2/AHI1/PDGFA/HOXA1/RARRES2/HEY1/GRHL2/PTCH1/WHRN/PBX3/NOTCH1/COL13A1/RBP4/PDZD7/FGFR2/IGF2/USH1C/WNT11/KMT2A/ST14/RARG/ALX1/HIF1A/ZFP36L1/SPINT1/STRC/IFT140/TBX6/RNF112/TCAP/KRT19/TBX21/HOXB1/USH1G/MIB1/PBX4/HPN/OVOL2/MAFB/SNAI1/CDX4	64
GO:0045787	positive regulation of cell cycle	63/1854	395/18862	7.95e-05	0.00954567	0.00834983	TP73/WNT4/PSRC1/PBX1/KIF14/PROX1/ID2/TGFA/BCL2L11/UBE2E2/HYAL1/ECT2/CNOT6L/TERT/PRDM9/CDC25C/LSM11/SOX4/CDKN1A/MLXIPL/ASNS/KMT2E/SRPK2/PIWIL2/NKX3-1/RAD21/MTBP/NSMCE2/UHRF2/SMC5/CKS2/CDK1/FGFR2/IGF2/OVOL1/WNT10B/RACGAP1/CDK2/CRADD/CIT/RGCC/DLGAP5/HSPA2/RAD51B/NUSAP1/CCPG1/SSTR5/RBL2/SMPD3/CDT1/AURKB/RNF112/SPAG5/ATAD5/RAB11FIP4/NDC80/INSR/AURKC/FAM83D/UBE2C/CHEK2/FOXO4/PSMD10	63
GO:0045664	regulation of neuron differentiation	39/1854	190/18862	6.83e-06	0.00223815	0.00195777	TP73/CASZ1/EFNA3/PBX1/PROX1/WNT3A/ID2/ADRA2B/THRB/GATA2/ECT2/SOX2/BCL6/NKX6-1/SFRP2/BMP6/HEY2/HEY1/ESRP1/ZHX2/NOTCH1/RET/PTEN/TRPC6/DIXDC1/CDON/DTX1/LTK/B2M/SOX8/TBX6/RNF112/CDK5RAP3/MMD/MIB1/S1PR5/JAG1/OLIG2/SOX3	39
GO:0007611	learning or memory	48/1854	235/18862	7.28e-07	0.000715294	0.000625685	FOXO6/JUN/ATP1A2/NRXN1/SLC6A1/BCHE/UBA6/TLR2/PJA2/RGS14/TPBG/TAC1/NPTX2/PRKAR2B/PTPRZ1/CNTNAP2/ARC/GRIN1/EGR2/PTEN/CPEB3/RAG1/NRXN2/ASIC1/PDE1B/HIF1A/FOS/NRXN3/PAK6/B2M/TMOD2/FOXB1/PIAS1/GRIN2A/DLG4/SLC2A4/PPP1R1B/C1QL1/ABCA7/INSR/KLK8/PRKCG/SHISA7/PAK5/CLDN5/GRPR/FGF13/AFF2	48
HIDEN-KO down regulated GO terms
ID	Description	GeneRatio	BgRatio	pvalue	p.adjust	qvalue	geneID	Count
GO:0007369	gastrulation	32/1899	179/18862	0.00093655	0.0482845	0.0449632	MIXL1/CFC1/COL8A1/POGLUT1/COL12A1/TBXT/SOX17/NR4A3/COL5A1/DKK1/NODAL/PAX2/FGF8/RIC8A/TENM4/APOA1/WNT5B/ITGA5/HMGA2/COL4A2/GSC/FOXC2/VTN/LHX1/ITGA3/NOG/GATA6/ETV2/FOXA2/HNF4A/EYA2/ARFRP1	32
GO:0048762	mesenchymal cell differentiation	39/1899	231/18862	0.000887109	0.0476965	0.0444157	TGFB2/FRZB/ERBB4/PITX2/EDNRA/GDNF/DAB2/HNRNPAB/EDN1/SEMA3C/SEMA3E/SEMA3A/SHH/NRG1/HAS2/GLIPR2/ENG/GATA3/PBLD/PAX2/FGF8/SDHAF2/HMGA2/SPRY2/NKX2-1/FOXA1/GSC/GREM1/TGFB1I1/FOXC2/TMEM100/NOG/DDX5/LDLRAD4/SPRED3/BMP2/FOXA2/SOX10/AMER1	39
GO:0001706	endoderm formation	14/1899	53/18862	0.000574912	0.0359188	0.0334481	MIXL1/COL8A1/COL12A1/SOX17/COL5A1/DKK1/NODAL/ITGA5/HMGA2/COL4A2/VTN/LHX1/NOG/GATA6	14
GO:0060393	regulation of pathway-restricted SMAD protein phosphorylation	18/1899	62/18862	2.52e-05	0.00615544	0.00573204	TGFB2/LEFTY1/LEFTY2/EMILIN1/DAB2/BMPER/ENG/GDF10/DKK1/PBLD/NODAL/GDF3/GDF11/GREM1/SMAD6/NOG/LDLRAD4/BMP2	18
GO:0030111	regulation of Wnt signaling pathway	63/1899	365/18862	1.42e-05	0.00458775	0.00427219	MACF1/WLS/DISC1/FRZB/TMEM198/LIMD1/SIAH2/NFKB1/DKK2/DAB2/ZBED3/APC/TMEM170B/ANKRD6/RSPO3/GRB10/FZD9/CDK14/DLX5/CAV1/SHH/ADGRA2/SOX17/JRK/RAPGEF1/DKK1/HHEX/FRAT1/BTRC/PSMC3/SDHAF2/TSKU/FZD4/WNT5B/IGFBP6/LGR5/C12orf43/GSC/GREM1/NKD1/FOXL1/NXN/HIC1/TAX1BP3/TMEM88/PSME3/ITGA3/NOG/SLC9A3R1/CSNK1D/APCDD1/ALPK2/TLE2/PSMC4/RSPO4/BMP2/SRC/SULF2/RUNX1/SOX10/FOXP3/AMER1/EDA	63
GO:0003007	heart morphogenesis	50/1899	239/18862	4.14e-07	0.000808393	0.000752788	ZMPSTE24/GJA5/TNNT2/TGFB2/LEFTY1/TTN/TNNC1/PKD2/PITX2/CPE/TBXT/SEMA3C/SMARCD3/SHH/GATA4/NRG1/SOX17/ZFPM2/HAS2/TEK/ENG/COL5A1/GATA3/DKK1/NODAL/SYNPO2L/ANKRD1/FGF8/DCHS1/MICAL2/PARVA/COL2A1/TBX3/POU4F1/MIR17HG/SIX1/ACTC1/TPM1/SMAD6/FOXC2/ZFPM1/TMEM100/NOG/TBX2/GATA6/ALPK2/TEAD2/BMP2/MYLK2/SOX18	50
IMP1-KO down regulated GO terms
ID	Description	GeneRatio	BgRatio	pvalue	p.adjust	qvalue	geneID	Count
GO:0001706	endoderm formation	16/877	55/18866	2.24e-09	3.27e-07	2.58e-07	ITGA4/COL5A2/FN1/TBX20/DUSP4/SOX17/COL5A1/DKK1/DUSP5/ITGA5/HMGA2/COL4A2/MESP1/MMP15/HNF1B/GATA6	16
GO:0030111	regulation of Wnt signaling pathway	46/877	375/18866	1.88e-09	2.84e-07	2.24e-07	TRABD2B/PLPP3/WLS/ZEB2/FRZB/WNT5A/SEMA5A/DAB2/FGF10/ISL1/MCC/NKX2-5/ANKRD6/RSPO3/GRB10/SFRP1/SNAI2/SOX17/TMEM64/MLLT3/ROR2/BAMBI/DKK1/MDK/TSKU/FZD4/PRICKLE1/LGR5/MESP1/NKD1/SALL1/AMFR/CBFB/SHISA6/HNF1B/SLC9A3R1/NOTUM/CDH2/ALPK2/NFATC1/APOE/BMP2/SULF2/RUNX1/SOX10/EDA	46
GO:0007498	mesoderm development	27/877	134/18866	9.09e-11	2.12e-08	1.67e-08	SSBP3/WLS/SIX2/ACVR2A/ACVR1/WNT5A/HAND1/FOXC1/CITED2/TBX20/ZFPM2/ITGA8/DKK1/HMGA2/TBX3/BMP4/MESP1/MESP2/TBX6/IRX3/FOXF1/TWSG1/DLL3/EYA2/SNAI1/BMP7/BTK	27
GO:0048863	stem cell differentiation	42/877	264/18866	2.48e-12	9.81e-10	7.74e-10	SEMA4A/ZEB2/ACVR1/FRZB/FN1/MSX1/PDGFRA/KIT/PITX2/EDNRA/SEMA5A/ISL1/WNT8A/ANXA6/NKX2-5/MSX2/FOXC1/RBM24/TWIST1/POU6F2/SEMA3E/CDK6/GATA4/NRG1/SFRP1/SNAI2/SOX17/MLLT3/GATA3/NRP1/SOX5/PRICKLE1/HMGA2/BMP4/SEMA6D/CBFB/MYOCD/HNF1B/GATA6/BMP7/RUNX1/SOX10	42
GO:0009952	anterior/posterior pattern specification	38/877	219/18866	1.83e-12	8.56e-10	6.75e-10	HES4/HES2/SSBP3/WLS/RNF2/BTG2/PLXNA2/SIX2/CFC1/ZEB2/ACVR2A/BHLHE40/WNT5A/MSX1/WNT8A/MSX2/FOXC1/DLL1/GATA4/SFRP1/SOX17/MLLT3/ROR2/TGFBR1/DKK1/PAX6/TBX3/PCDH8/BMP4/MESP1/MESP2/TBX6/NKD1/FOXF1/HNF1B/DLL3/BMP2/ZIC3	38
GO:0007369	gastrulation	40/877	189/18866	4.56e-16	7.8e-13	6.16e-13	WLS/RNF2/SIX2/ATOH8/CFC1/ACVR2A/ACVR1/ITGA4/COL5A2/FN1/WNT5A/HAND1/FOXC1/TBX20/DUSP4/SFRP1/SOX17/COL5A1/ITGA8/DKK1/DUSP5/APLNR/APOA1/ITGA5/HMGA2/COL4A2/BMP4/MESP1/MESP2/TBX6/MMP15/FOXF1/HNF1B/TWSG1/GATA6/HNF4A/EYA2/SNAI1/BMP7/AMOT	40
GO:0003007	heart morphogenesis	50/877	258/18866	4.71e-18	2.42e-14	1.91e-14	ACVR1/TNNC1/WNT5A/ROBO2/ARL13B/MSX1/PITX2/NPY1R/NPY5R/CPE/ISL1/HAND1/NKX2-5/MSX2/FOXC1/CITED2/DLL1/TWIST1/TBX20/GATA4/DLC1/NRG1/SNAI2/SOX17/ZFPM2/HAS2/TGFBR1/COL5A1/GATA3/NRP1/DKK1/ANKRD1/PARVA/PKP2/COL2A1/TBX3/BMP4/SMAD6/MESP1/MESP2/TBX6/FOXF1/GATA6/ALPK2/BMP2/ASXL1/SNAI1/BMP7/GATA5/ZIC3	50
HIDEN-KO diff and IMP1 RIPseq enriched GO terms
ID	Description	GeneRatio	BgRatio	pvalue	p.adjust	qvalue	geneID	Count
GO:0060070	canonical Wnt signaling pathway	35/1086	313/18800	0.000142739	0.0483616	0.0441551	SLC9A3R1/LGR5/TNKS/WLS/FGFR2/CSNK1D/DAB2/PORCN/FZD5/PYGO1/KANK1/MITF/FZD9/EXT1/GATA3/TMEM88/BTRC/SNAI2/ANKRD6/WNK2/UBR5/FRZB/EDNRA/SRC/KREMEN1/DLX5/ZEB2/LIMD1/SHISA3/FOXO3/NKD1/TLE2/CDH3/LMBR1L/PTEN	35
GO:0010232	vascular transport	15/1086	87/18800	0.000126184	0.0483616	0.0441551	SLC9A3R1/SLC29A4/SLC1A1/SLC19A1/SLC38A3/SLC7A8/SLC1A2/SLC4A8/SLC6A20/SLC38A1/ABCC4/LEPR/ATP1B2/INSR/SLC7A5	15
GO:0061448	connective tissue development	31/1086	260/18800	0.0001054	0.0483616	0.0441551	SH3PXD2B/COMP/SOX6/STC1/ZNF516/CTSK/HYAL3/ECM1/FOXA1/COL2A1/SULF2/RUNX1/MATN3/COL5A1/SNAI1/EXT1/CFLAR/ZMPSTE24/HMGA2/SNAI2/PDGFRB/COL3A1/FRZB/TRPS1/SNX19/SNORC/PDGFB/HIF1A/EIF2AK3/DYRK1B/BMPR1B	31
GO:0008360	regulation of cell shape	22/1086	151/18800	5.66e-05	0.0306899	0.0280205	SLC9A3R1/FBLIM1/RHOD/SEMA3E/CDC42EP3/CFDP1/MYO10/PRAG1/ZMPSTE24/CCL2/WDPCP/HEXB/PLXNA2/LIMD1/PLXNA4/RAC2/PARVA/PLEKHO1/DMTN/CDC42EP1/TPM1/EPB41	22
GO:0007584	response to nutrient	22/1086	150/18800	5.11e-05	0.0306899	0.0280205	AGL/STC1/ARSB/GATA4/CAT/SLC6A4/FKBP1B/ENSA/MAP1B/SNAI2/GCLM/BGLAP/NQO1/PIM1/CYP26B1/FGF23/ALAD/TRIM24/STC2/ARG1/ADSL/HSF1	22
GO:0006865	amino acid transport	24/1086	145/18800	2.87e-06	0.00490194	0.00447557	GRM2/SLC9A3R1/SNCA/SLC3A2/SFXN4/SLC1A1/SLC43A1/TRPC4/SLC38A3/SLC7A8/MYC/SLC1A2/SLC38A6/LRRC8C/SLC25A44/SLC6A20/SLC38A1/SLC7A6/SLC25A18/SLC1A6/PRAF2/SLC38A7/CTNS/SLC7A5	24
GO analysis of HIDEN-KO reduced genes
ID	Description	GeneRatio	BgRatio	pvalue	p.adjust	qvalue	geneID	Count
GO:0007492	endoderm development	26/3815	78/18800	0.00476746	0.0474906	0.0399695	ZFP36L1/SMAD2/SETD2/RTF1/MMP2/MIXL1/MED12/MACROH2A1/LDB1/ITGB5/ITGA5/HNF1B/HDAC1/GATA6/GATA4/FN1/EXT1/EOMES/DUSP5/DUSP4/CTNNB1/COL6A1/COL5A2/COL4A2/CDC73/BPTF	26
GO:0019827	stem cell population maintenance	42/3815	139/18800	0.00348241	0.0388776	0.0327205	ZNF706/ZC3H13/YAP1/VPS72/TUT4/TRIM8/TPT1/TAL1/SS18/SAV1/RTF1/REST/RAF1/PHF19/PCM1/NIPBL/METTL3/MED30/MED27/MED15/MED12/MCPH1/LRP5/LIN28A/LDB1/KIT/KDM3A/IGF2BP1/HNF1B/FOXO3/EOMES/ELAVL1/EIF4ENIF1/EIF4E/CTNNB1/CNOT3/CNOT2/CNOT1/CDH2/CDC73/BMP7/BCL9	42
GO:0060070	canonical Wnt signaling pathway	86/3815	313/18800	0.00128473	0.017891	0.0150576	YAP1/WWTR1/WNK1/WLS/VPS35/USP8/USP34/UBE2B/UBAC2/TNKS/TMEM9/TMEM88/TLE5/TLE2/TGFB1/TCF7L2/TCF7L1/TCF7/TBL1XR1/STK3/SRC/SOSTDC1/SMURF2/SLC9A3R1/SHISA3/SCYL2/RYK/ROR2/RNF220/RAB5A/PYGO2/PYGO1/PTPRU/PTK7/PTEN/PSEN1/PPP1CA/PORCN/PIN1/OTUD5/NKD1/MLLT3/MITF/MIR199A1/MED12/LRP5/LMBR1L/LIMD1/LATS1/KREMEN1/KPNA1/KANK1/JUP/IFT20/HDAC1/GSK3B/GSK3A/GPRC5B/GATA3/G3BP1/FZD5/FZD1/FUZ/FRZB/FOXO3/EXT1/DVL3/DLX5/D…	86
GO:0016055	Wnt signaling pathway	133/3815	452/18800	1.89e-06	9.24e-05	7.78e-05	ZBTB33/YAP1/WWTR1/WNK1/WLS/VPS35/VANGL2/VANGL1/USP8/USP34/UBE2B/UBAC2/TSC2/TNKS/TMEM9/TMEM88/TMEM237/TLE5/TLE2/TGFB1I1/TGFB1/TCF7L2/TCF7L1/TCF7/TBL1XR1/SULF2/STK3/SRC/SOSTDC1/SMURF2/SMARCA4/SLC9A3R1/SHISA3/SHISA2/SENP2/SCYL2/RYK/RTF1/ROR2/RNF220/RHOA/RACK1/RAC1/RAB5A/PYGO2/PYGO1/PTPRU/PTK7/PTEN/PSEN1/PPP2R1A/PPP2CA/PPP1CA/PORCN/PLCG2/PIN1/PIAS4/OTUD5/NXN/NKD1/NFATC1/MLLT3/MITF/MIR199A1/MESD/MED12…	133
GO:0008380	RNA splicing	149/3815	438/18800	8.23e-12	3.64e-09	3.07e-09	ZRSR2P1/ZNF638/ZCCHC8/ZC3H13/ZBTB8OS/YJU2B/YBX1/WTAP/WBP11/VIRMA/USP39/USB1/U2AF1/TXNL4A/TSEN15/TMBIM6/TIA1/THOC5/THOC2/THOC1/TCERG1/TAF15/SUPT6H/SUGP2/STRAP/SRSF9/SRSF4/SRSF12/SRSF11/SRRM2/SRRM1/SRPK2/SREK1IP1/SREK1/SON/SNRPN/SNRPG/SNRPC/SNRPA/SNRNP48/SNRNP40/SNRNP27/SMU1/SMNDC1/SMN1/SLC39A5/SFSWAP/SFPQ/SF3B4/SF3B3/SF3A3/SF3A2/SF3A1/SF1/SETX/SCNM1/SCAF11/SAP18/RTRAF/RSRC1/RRAGC/RPS13/RNVU1-19/RN…	149
GO:1903311	regulation of mRNA metabolic process	112/3815	294/18800	1.12e-12	8.09e-10	6.81e-10	ZFP36L1/ZFP36/ZC3H3/ZC3H14/YTHDF2/YTHDF1/YBX3/YBX1/WTAP/VIRMA/TUT7/TUT4/TRAF5/TRAF3IP2/TIA1/TAF15/SUPT6H/SUPT5H/SRSF9/SRSF4/SRSF12/SRRM1/SRPK2/SON/SNRPA/SMU1/SLC39A5/SFSWAP/SF3B4/SF1/SECISBP2/SAP18/SAMD4B/RNPS1/REST/RC3H2/RBM8A/RBM7/RBM4/RBM39/RBM3/RBM24/RBM23/RBM15B/RBM11/RBFOX2/QKI/PUM1/PTBP1/PRPF19/PRKCD/PRDX6/POLR2D/PNPT1/PNLDC1/PATL1/PARN/PAPOLA/PAIP1/PABPC1/NUP98/NT5C3B/NBAS/NANOS1/MYD88/MO…	112
