# Supplementary material for: A desert lncRNA HIDEN regulates human endoderm differentiation via interacting with IMP1 and stabilizing FZD5 mRNA
Source: Genome Biol. 2023 Apr 24;24:92. doi: 10.1186/s13059-023-02925-w (PMC10124006; doi:10.1186/s13059-023-02925-w)
Supplement: Supplementary file 6 — Table S4. The mass spectrometry results of specific 72 KD band and whole IP extracts. [file 13059_2023_2925_MOESM6_ESM.xlsx]

## Sheet: Table S4-mass spectrometry data
The mass spectrometry results of specific 72 KD band (unique peptides ≥4)
ProteinID	Protein Name	PepCount	UniquePepCount	CoverPercent	MW
Q9NZI8	Insulin-like growth factor 2 mRNA-binding protein 1	16	13	0.1889	63479.8
Q9BVP2	Guanine nucleotide-binding protein-like 3	7	7	0.1093	61992.5
A0A024R2Z6	Guanine nucleotide binding protein-like 3 (Nucleolar), isoform CRA_b	7	7	0.1117	60571.7
O00425	Insulin-like growth factor 2 mRNA-binding protein 3	7	6	0.0864	63704.3
Q9Y6M1	Insulin-like growth factor 2 mRNA-binding protein 2	5	5	0.0885	66120.6
F8W930	Insulin-like growth factor 2 mRNA-binding protein 2	5	5	0.0876	66785.4
P81605	Dermcidin	4	4	0.2545	11283.7
Q59E92	Uncharacterized protein	4	4	0.0897	51727.9
B5BUE6	ATP-dependent RNA helicase DDX5 (Fragment)	4	4	0.0668	69120.3
J3KTA4	Probable ATP-dependent RNA helicase DDX5	4	4	0.0668	69086.3
P17844	Probable ATP-dependent RNA helicase DDX5	4	4	0.0668	69147.3
B4DN41	highly similar to Probable ATP-dependent RNA helicase DDX5 (EC 3.6.1.-)	4	4	0.068	67761.7
Q7Z2V5	Uncharacterized protein DKFZp686J01190 (Fragment)	4	4	0.101	45996.2
V9HWD9	Epididymis luminal protein 107	4	4	0.061	67876.9
A0A0B4J1R6	Transketolase	4	4	0.0832	49909.8
Q53EM5	Transketolase variant	4	4	0.061	67904.9
P29401	Transketolase	4	4	0.061	67876.9
B3KSI4	FLJ36348 fis, clone THYMU2007025, highly similar to TRANSKETOLASE (EC 2.2.1.1)	4	4	0.0704	58980.9
B4E022	cDNA FLJ56274, highly similar to Transketolase (EC 2.2.1.1)	4	4	0.066	62878.3
A0A0K0K1H9	Epididymis secretory protein Li 48 (Fragment)	4	4	0.0962	42895.7
The mass spectrometry results of HIDEN or antisense-HIDEN IP extracts (unique peptides in HIDEN-IP≥10 and foldchange HIDEN/antsiense-HIDEN>5)
		HIDEN								Antisense-HIDEN
Accession	Description	Sum PEP Score	Coverage	# Peptides	# PSMs	# Unique Peptides	# Protein Groups	# AAs	MW [kDa]	Sum PEP Score	Coverage	# Peptides	# PSMs	# Unique Peptides	# Protein Groups	# AAs	MW [kDa]	Log2FoldChange
P62704	40S ribosomal protein S4, X isoform OS=Mesocricetus auratus GN=RPS4X PE=2 SV=2	87.0432	61.2167	21	43	13	1	263	29.579	#N/A	#N/A	#N/A	#N/A	#N/A	#N/A	#N/A	#N/A	30.0349
P14866	Heterogeneous nuclear ribonucleoprotein L OS=Homo sapiens GN=HNRNPL PE=1 SV=2	40.1583	30.2207	13	19	12	1	589	64.092	#N/A	#N/A	#N/A	#N/A	#N/A	#N/A	#N/A	#N/A	27.7129
P07900	Heat shock protein HSP 90-alpha OS=Homo sapiens GN=HSP90AA1 PE=1 SV=5	93.6708	30.6011	25	47	12	1	732	84.607	#N/A	#N/A	#N/A	#N/A	#N/A	#N/A	#N/A	#N/A	26.8385
P60842	Eukaryotic initiation factor 4A-I OS=Homo sapiens GN=EIF4A1 PE=1 SV=1	37.7655	27.0936	11	15	10	1	406	46.125	#N/A	#N/A	#N/A	#N/A	#N/A	#N/A	#N/A	#N/A	25.976
Q5SSJ5	Heterochromatin protein 1-binding protein 3 OS=Homo sapiens GN=HP1BP3 PE=1 SV=1	31.2298	19.8915	11	18	11	1	553	61.169	#N/A	#N/A	#N/A	#N/A	#N/A	#N/A	#N/A	#N/A	25.8142
Q9BUJ2	Heterogeneous nuclear ribonucleoprotein U-like protein 1 OS=Homo sapiens GN=HNRNPUL1 PE=1 SV=2	30.2784	15.1869	10	11	10	1	856	95.679	#N/A	#N/A	#N/A	#N/A	#N/A	#N/A	#N/A	#N/A	25.7389
Q9NUL3	Double-stranded RNA-binding protein Staufen homolog 2 OS=Homo sapiens GN=STAU2 PE=1 SV=1	38.2691	27.5439	13	15	12	1	570	62.601	#N/A	#N/A	#N/A	#N/A	#N/A	#N/A	#N/A	#N/A	25.7129
Q99613	Eukaryotic translation initiation factor 3 subunit C OS=Homo sapiens GN=EIF3C PE=1 SV=1	46.9576	16.6484	14	21	14	1	913	105.278	#N/A	#N/A	#N/A	#N/A	#N/A	#N/A	#N/A	#N/A	25.391
Q13435	Splicing factor 3B subunit 2 OS=Homo sapiens GN=SF3B2 PE=1 SV=2	27.9503	13.9665	10	11	10	1	895	100.165	#N/A	#N/A	#N/A	#N/A	#N/A	#N/A	#N/A	#N/A	25.1015
Q8N3C0	Activating signal cointegrator 1 complex subunit 3 OS=Homo sapiens GN=ASCC3 PE=1 SV=3	52.041	10.4905	20	22	20	1	2202	251.301	#N/A	#N/A	#N/A	#N/A	#N/A	#N/A	#N/A	#N/A	24.632
P55265	Double-stranded RNA-specific adenosine deaminase OS=Homo sapiens GN=ADAR PE=1 SV=4	33.1736	12.398	14	14	14	1	1226	135.981	#N/A	#N/A	#N/A	#N/A	#N/A	#N/A	#N/A	#N/A	24.391
Q13045	Protein flightless-1 homolog OS=Homo sapiens GN=FLII PE=1 SV=2	29.5851	8.82585	10	10	10	1	1269	144.659	#N/A	#N/A	#N/A	#N/A	#N/A	#N/A	#N/A	#N/A	24.019
Q9Y6M1	Insulin-like growth factor 2 mRNA-binding protein 2 OS=Homo sapiens GN=IGF2BP2 PE=1 SV=2	114.607	50.2504	28	71	25	1	599	66.081	10.2908	4.34057	2	2	1	1	599	66.081	6.09201
Q7L2E3	Putative ATP-dependent RNA helicase DHX30 OS=Homo sapiens GN=DHX30 PE=1 SV=1	67.0339	23.1993	24	30	24	1	1194	133.855	5.16574	1.59129	2	2	2	1	1194	133.855	5.66531
O00425	Insulin-like growth factor 2 mRNA-binding protein 3 OS=Homo sapiens GN=IGF2BP3 PE=1 SV=2	107.106	48.7047	24	62	19	1	579	63.666	9.09513	5.35406	3	3	1	1	579	63.666	5.63298
Q14690	Protein RRP5 homolog OS=Homo sapiens GN=PDCD11 PE=1 SV=3	123.841	25.8685	41	52	41	1	1871	208.57	5.69847	1.44308	3	3	3	1	1871	208.57	5.28198
Q8TDD1	ATP-dependent RNA helicase DDX54 OS=Homo sapiens GN=DDX54 PE=1 SV=2	32.971	15.437	12	13	12	1	881	98.534	8.55739	2.15664	2	2	2	1	881	98.534	5.2454
Q9NZI8	Insulin-like growth factor 2 mRNA-binding protein 1 OS=Homo sapiens GN=IGF2BP1 PE=1 SV=2	179.677	57.0191	42	106	38	1	577	63.441	32.6334	17.6776	9	11	7	1	577	63.441	4.78693
Q9NR30	Nucleolar RNA helicase 2 OS=Homo sapiens GN=DDX21 PE=1 SV=5	142.352	47.5096	39	66	38	1	783	87.29	9.92414	4.21456	3	3	3	1	783	87.29	4.75216
P43243	Matrin-3 OS=Homo sapiens GN=MATR3 PE=1 SV=2	86.71	29.634	21	39	21	1	847	94.565	8.48396	3.54191	3	3	3	1	847	94.565	4.05137
Q13823	Nucleolar GTP-binding protein 2 OS=Homo sapiens GN=GNL2 PE=1 SV=1	31.0757	16.4159	11	15	11	1	731	83.603	2.2505	1.09439	1	1	1	1	731	83.603	3.92209
Q5T7N2	LINE-1 type transposase domain-containing protein 1 OS=Homo sapiens GN=L1TD1 PE=1 SV=1	52.4038	22.659	19	23	19	1	865	98.789	14.6214	7.39884	6	6	6	1	865	98.789	3.87146
Q12906	Interleukin enhancer-binding factor 3 OS=Homo sapiens GN=ILF3 PE=1 SV=3	137.591	41.8345	34	65	34	1	894	95.279	33.3447	12.0805	10	12	10	1	894	95.279	3.85817
Q15393	Splicing factor 3B subunit 3 OS=Homo sapiens GN=SF3B3 PE=1 SV=4	36.0733	11.668	11	14	11	1	1217	135.492	7.60335	2.38291	3	4	3	1	1217	135.492	3.77008
Q9NVP1	ATP-dependent RNA helicase DDX18 OS=Homo sapiens GN=DDX18 PE=1 SV=2	41.376	27.7612	13	15	13	1	670	75.359	13.5171	7.01493	4	4	4	1	670	75.359	3.75936
P46781	40S ribosomal protein S9 OS=Homo sapiens GN=RPS9 PE=1 SV=3	53.78	53.6082	17	40	17	1	194	22.578	27.3367	37.6289	10	13	10	1	194	22.578	3.48737
Q15029	116 kDa U5 small nuclear ribonucleoprotein component OS=Homo sapiens GN=EFTUD2 PE=1 SV=1	69.2163	30.2469	24	30	24	1	972	109.366	16.0031	5.96708	6	8	5	1	972	109.366	3.34192
P52272	Heterogeneous nuclear ribonucleoprotein M OS=Homo sapiens GN=HNRNPM PE=1 SV=3	86.8866	40.137	24	41	24	1	730	77.464	12.2529	8.90411	7	7	7	1	730	77.464	3.08558
P11940	Polyadenylate-binding protein 1 OS=Homo sapiens GN=PABPC1 PE=1 SV=2	59.0432	28.4591	17	25	10	1	636	70.626	17.1332	11.6352	8	8	8	1	636	70.626	3.00697
O00178	GTP-binding protein 1 OS=Homo sapiens GN=GTPBP1 PE=1 SV=3	53.2868	34.9776	13	21	13	1	669	72.408	14.124	8.07175	4	5	4	1	669	72.408	2.99539
P33992	DNA replication licensing factor MCM5 OS=Homo sapiens GN=MCM5 PE=1 SV=5	36.8402	25.2044	15	17	15	1	734	82.233	7.8161	3.81471	3	3	3	1	734	82.233	2.78073
Q96GQ7	Probable ATP-dependent RNA helicase DDX27 OS=Homo sapiens GN=DDX27 PE=1 SV=2	48.9365	22.4874	17	23	17	1	796	89.779	16.6939	7.53769	6	7	6	1	796	89.779	2.77601
Q5JTH9	RRP12-like protein OS=Homo sapiens GN=RRP12 PE=1 SV=2	33.8389	11.1796	16	16	16	1	1297	143.611	3.15417	1.23362	2	2	2	1	1297	143.611	2.68505
P51659	Peroxisomal multifunctional enzyme type 2 OS=Homo sapiens GN=HSD17B4 PE=1 SV=3	95.2137	40.2174	25	36	25	1	736	79.636	56.8323	15.4891	11	17	11	1	736	79.636	2.60016
Q02878	60S ribosomal protein L6 OS=Homo sapiens GN=RPL6 PE=1 SV=3	35.933	40.625	12	15	12	1	288	32.708	12.9124	16.3194	4	4	4	1	288	32.708	2.58154
O43143	Pre-mRNA-splicing factor ATP-dependent RNA helicase DHX15 OS=Homo sapiens GN=DHX15 PE=1 SV=2	69.3043	26.9182	22	30	22	1	795	90.875	16.126	6.79245	5	5	5	1	795	90.875	2.45058
P62753	40S ribosomal protein S6 OS=Homo sapiens GN=RPS6 PE=1 SV=1	105.752	38.9558	16	57	16	1	249	28.663	90.2103	39.3574	14	38	14	1	249	28.663	2.43922
P18621	60S ribosomal protein L17 OS=Homo sapiens GN=RPL17 PE=1 SV=3	41.6463	55.4348	11	25	10	1	184	21.383	28.8151	36.9565	7	12	7	1	184	21.383	2.43789
Q08211	ATP-dependent RNA helicase A OS=Homo sapiens GN=DHX9 PE=1 SV=4	125.568	31.4961	34	56	34	1	1270	140.869	31.2777	9.84252	10	10	10	1	1270	140.869	2.40751
P35241	Radixin OS=Homo sapiens GN=RDX PE=1 SV=1	82.6117	36.7067	29	40	17	1	583	68.521	61.3649	18.1818	15	23	4	1	583	68.521	2.40751
Q8TCJ2	Dolichyl-diphosphooligosaccharide--protein glycosyltransferase subunit STT3B OS=Homo sapiens GN=STT3B PE=1 SV=1	54.205	18.0387	16	38	15	1	826	93.614	45.4063	11.2591	10	18	10	1	826	93.614	2.40751
Q92841	Probable ATP-dependent RNA helicase DDX17 OS=Homo sapiens GN=DDX17 PE=1 SV=2	88.2282	39.6433	28	45	21	1	729	80.222	52.2242	17.9698	12	20	7	1	729	80.222	2.36312
P50570	Dynamin-2 OS=Homo sapiens GN=DNM2 PE=1 SV=2	22.6796	12.8736	10	10	10	1	870	98.003	7.934	3.56322	3	3	3	1	870	98.003	2.36312
