# Supplementary material for: A desert lncRNA HIDEN regulates human endoderm differentiation via interacting with IMP1 and stabilizing FZD5 mRNA
Source: Genome Biol. 2023 Apr 24;24:92. doi: 10.1186/s13059-023-02925-w (PMC10124006; doi:10.1186/s13059-023-02925-w)
Supplement: Supplementary file 7 — Table S5. IMP1-bound genes identified by IMP1 RIP-seq. The IMP1-enriched genes whose binding with IMP1 was reduced by HIDEN-KO. [file 13059_2023_2925_MOESM7_ESM.xlsx]

## Sheet: Table S5-IMP1 RIPseq 
IMP1_enriched PCGs		HIDEN-KO reduced genes
LMAN1		ZZZ3
GRM2		ZYXP1
SLC25A46		ZYX
FUS		ZXDB
CLCN4		ZWILCH
SNAPC1		ZUP1
IGSF11		ZSWIM8-AS1
ITPRID1		ZSWIM8
HABP4		ZSWIM7
SLC9A3R1		ZSWIM1
REM2		ZSCAN9
ZNF350		ZSCAN31
PRND		ZSCAN30
ZCCHC12		ZRSR2P1
ACOT2		ZP3
DCTN1		ZNF91
FST		ZNF90
PAWR		ZNF880
CD177		ZNF879
LGR5		ZNF865
PLEKHM3		ZNF853
SQLE		ZNF852
GLIPR2		ZNF84
PLRG1		ZNF836
UBE2J1		ZNF83
GYPA		ZNF816
MSS51		ZNF81
OR52A1		ZNF793-AS1
SNCA		ZNF792
SPATS2L		ZNF782
SGSM3		ZNF780B
DDX50		ZNF776
INTS7		ZNF761
COX16		ZNF75A
RBM4B		ZNF737
SLC29A4		ZNF730
EMB		ZNF718
KRTCAP3		ZNF706
CEP63		ZNF702P
ELP6		ZNF689
SH3PXD2B		ZNF681
KCNK9		ZNF675
NDRG1		ZNF660
ZFP36L1		ZNF655
CCNB2		ZNF652
TIGD4		ZNF638
AGL		ZNF622
CCNB1IP1		ZNF621
FAIM		ZNF615
DBNDD1		ZNF614
GABRP		ZNF613
COMP		ZNF611
SLC3A2		ZNF610
SOX6		ZNF608
TSPAN18		ZNF600
ZNF594		ZNF592
MAN2B2		ZNF585B
RAPGEF5		ZNF585A
MPHOSPH9		ZNF583
KIZ		ZNF581
DOK5		ZNF577
TOMM40		ZNF574
SFXN4		ZNF571-AS1
MYLK3		ZNF571
GALNS		ZNF56P
MRTFB		ZNF565
RRAGB		ZNF561-AS1
HIST2H2BE		ZNF561
JHY		ZNF550
WWC2		ZNF547
FBXO16		ZNF532
AMBRA1		ZNF528-AS1
FAM20A		ZNF528
SFPQ		ZNF525
CD55		ZNF518B
EML1		ZNF510
ZNF581		ZNF507
FBLIM1		ZNF490
BORA		ZNF480
ZC3H3		ZNF468
TIPARP		ZNF461
SECISBP2		ZNF451
SPRTN		ZNF43
HMCN1		ZNF415
OR2W3		ZNF407
FAM135A		ZNF384
HACE1		ZNF382
DMPK		ZNF362
CRHR2		ZNF354B
USP54		ZNF350
STC1		ZNF341-AS1
ZNF516		ZNF341
CARS2		ZNF321P
LDHA		ZNF320
PHF19		ZNF318
SPDYE3		ZNF317
VPS9D1		ZNF286A
ARSB		ZNF281
MAD1L1		ZNF280B
PLD5		ZNF28
TNKS		ZNF275
TICRR		ZNF24
ARRB1		ZNF230-DT
RBL2		ZNF227
MTUS1		ZNF214
TXNIP		ZNF213
NSDHL		ZNF207
FXR1		ZNF202
EPPK1		ZNF197
B3GNT3		ZNF182
NIFK		ZNF160
B3GNT4		ZNF16
DGKI		ZNF154
SLC1A1		ZNF148
MOK		ZNF146
TUBB6		ZNF143
RBM11		ZNF12
SLC43A1		ZNF117
GUCY1B1		ZNF107
ING4		ZNF101
ISM2		ZMYM4
ASNS		ZMYM3
CASZ1		ZMYM2
PAX8		ZMIZ2
SCML1		ZMIZ1
AKT1S1		ZKSCAN8P1
CIT		ZIC3
HERC4		ZIC2
ABRAXAS1		ZHX1
TTC23		ZFYVE21
AURKC		ZFTA
RSRC2		ZFR
CKAP5		ZFP90
ANK3		ZFP82
DSN1		ZFP36L1
SATL1		ZFP36
PPFIA4		ZFC3H1
MAP4K4		ZFAT
ST7		ZFAND6
ATCAY		ZFAND3
CDKN3		ZDHHC9
PHTF2		ZDHHC5
ZNF600		ZDHHC4P1
ATMIN		ZDHHC4
BTG3		ZDHHC3
GATA4		ZDHHC21
UBE2J2		ZDHHC2
PLCE1		ZDHHC18
TCF25		ZDHHC13
BBC3		ZDHHC12-DT
RHOT1		ZCCHC8
TENM4		ZCCHC7
KPNA2		ZCCHC18
MACROD1		ZCCHC17
BCLAF1		ZCCHC12
KNTC1		ZC4H2
SHISAL2B		ZC3H3
C3		ZC3H18
ADI1		ZC3H15
RAB35		ZC3H14
BCAM		ZC3H13
FKRP		ZC2HC1A
HMGN4		ZBTB9
ACTC1		ZBTB8OS
CST3		ZBTB7C
MIS18BP1		ZBTB45
PJA2		ZBTB38
LAMB3		ZBTB33
ZNF107		ZBTB25
ALDH6A1		ZBTB21
GRWD1		ZACN
CREBBP		YWHAZ
TRPA1		YWHAQ
ZNF362		YWHAE
CTSK		YWHAB
ZNF565		YTHDF2
KCNN3		YTHDF1
MXRA5		YRDCP1
TRPC4		YME1L1
C10orf143		YLPM1
SLC19A1		YJU2B
RPS4Y1		YIPF5
GLCE		YIPF1
NUF2		YIF1B
EEF1AKMT1		YDJC
MSTO1		YBX3
TRMT11		YBX1
MYOCD		YBEY
PCDHB6		YARS2
KIAA1109		YARS1
EEF1A2		YAP1
SDS		XXYLT1
DBP		XRN1
RHOD		XRCC6
COL4A2		XRCC5
HEBP1		XPR1
GGACT		XPO7
RABIF		XPO5
PFAS		XPO1
PHC1		XPNPEP1
EMC2		XPC
SPPL2A		XKR8
CYP2S1		XKR5
RNF216		WWTR1
POTEF		WWP2
KIF17		WWP1
STEAP1B		WTAP
ANKHD1		WRNIP1
SLC38A3		WNK1
PHACTR2		WLS
RBBP8		WIZ
KIF1BP		WIPI2
CALN1		WIPI1
TMEM97		WIPF2
FAM72A		WIPF1
NDUFA7		WFDC2
MYOZ3		WDTC1
ARFGAP3		WDR88
MAPRE2		WDR75
GRINA		WDR72
MKI67		WDR70
CAT		WDR59
LCP1		WDR5
NUDT4		WDR48
ZFAND2A		WDR45B
CEACAM1		WDR44
MED19		WDR41
CNNM2		WDR36
ENGASE		WDR26
SEC24A		WDR19
NRK		WDR11
AOC2		WDR1
LETMD1		WDHD1
WLS		WDFY3
HYAL3		WBP2
ATP1A3		WBP11
DCK		WASHC5-AS1
SLC6A4		WASHC5
ALPK3		WASHC3
LMNTD1		WASHC2C
RFC3		WASHC2A
ZNF879		WASF1
GEMIN8		WARS1
HIF3A		WAC
PRPF19		VWF
SEMA3E		VWA5A
CLPTM1		VTI1B
ALG1L		VTA1
PRDM4		VSIG10L
ZNF407		VRTN
ECM1		VRK3
NBPF20		VRK2
TEAD2		VPS8
IFT22		VPS72
SOX12		VPS54
GAS2L3		VPS53
SMIM12		VPS52
PDE8A		VPS45
CADPS		VPS41
FGFR2		VPS39
RAB33A		VPS37A
SPATA6		VPS35L
CLVS2		VPS35
AP5M1		VPS26C
PARP6		VPS26A
TRMT44		VPS13B
NOX4		VPS13A
IQCG		VPS11
C1orf210		VN1R20P
QRFP		VMP1
CSNK1D		VKORC1L1
TAF4		VKORC1
FKBP1B		VIRMA
PTCH1		VIPAS39
MAP3K1		VHLL
ZNF813		VEZT
BMPER		VEZF1
SLC7A8		VDAC2
SPATA7		VDAC1P11
FOXK1		VDAC1
MYD88		VCY
DAB2		VCPKMT
HERPUD1		VCL
FOXA1		VCAN-AS1
ENSA		VCAN
HNRNPM		VBP1
COL2A1		VASP
EPHX1		VAPB
TIMMDC1		VAPA
HSH2D		VANGL2
ANPEP		VANGL1
GNB5		VAMP7
PORCN		VAMP2
ACTG2		VAC14
LPAR6		UXS1
FAM122C		UTRN
C8orf76		UTP4
ETFBKMT		UTP18
BRPF3		UTP14C
SCNN1A		UTP14A
KIF20A		UTP11
ZNF654		USP9X
SUPT6H		USP8P1
ELL2		USP8
GPR89A		USP54
NANOS1		USP48
NRG1		USP3-AS1
TTK		USP39
MYH7B		USP35
MTRNR2L12		USP34
FAM155B		USP33
TNS2		USP30
MISP		USP3
FMN2		USP24
NUSAP1		USP2
FARP1		USP17L1
DIP2A		USP16
PHLDB3		USP15
ANXA3		USP14
RNF32		USP11
MANEA		USP10
ST8SIA4		USO1
PXDN		USF2
B3GALT5		USB1
CDC42EP3		UROS
MAPK10		UROD
SEZ6		URM1
PLCXD2		UQCRC2
UBE2L6		UQCRB
NFE2L2		UQCR11
AC114490.3		UQCC1
NDUFA13		UPK3BP1
TNRC18		UPF3A
FBXL20		UNC79
POLR1A		UNC50
ZBTB8OS		ULK3
LYPD3		ULK2
FOXN2		UHRF1BP1L
SULF2		UGGT2
GPRIN2		UFSP2
GPX2		UFD1
MYC		UFC1
ARHGAP10		UCP3
GPR160		UCP2
APOBEC3F		UCN
PPP4R1		UCHL1
CDC40		UBXN4
ACOX3		UBXN2A
AVL9		UBR4
C7orf50		UBQLN4
FAM117A		UBQLN1
FZD5		UBN1
CNTN1		UBL7
CLPTM1L		UBL4A
ZNF544		UBFD1
C11orf80		UBE4B
CHEK2		UBE3C
MCF2		UBE3B
GDPD2		UBE3A
NPIPB4		UBE2Z
HERC5		UBE2V2
UBE2E2		UBE2V1
MYL9		UBE2T
ZNF660		UBE2Q2L
FAXDC2		UBE2Q2
GTF2E2		UBE2Q1-AS1
CFDP1		UBE2Q1
ZHX1		UBE2N
UBE2V1		UBE2L3
DMWD		UBE2J1
CALD1		UBE2I
PYGO1		UBE2H
SUCLG2		UBE2G2
TMEM269		UBE2F
TSFM		UBE2E3
STMN2		UBE2E2
SMAP2		UBE2E1
VRTN		UBE2D4
RYBP		UBE2D3
RCN3		UBE2D2
USP30		UBE2D1
KANK1		UBE2B
TVP23C		UBE2A
ECHDC1		UBAP2L
CALB1		UBAP2
TEX261		UBAC2
ARHGAP33		UBA3
AEBP2		UBA2
PRKCD		UBA1
MYO10		UACA
RUNX1		U2SURP
EIF2S3		U2AF1
CHL1		TYMS
GSN		TXNL4A
PLS1		TXNL1
ANK2		TXNIP
SLC1A2		TXNDC9
CMC1		TXNDC15
ORAI1		TXNDC12-AS1
MATN3		TXNDC12
SHPRH		TXNDC11
ATXN3		TXN2
PRRC2C		TXLNA
BLOC1S3		TUT7
PLCD4		TUT4
CDC20		TUSC3
GJB7		TUSC1
BUB1		TULP3
ADCY10		TUBGCP4
SF1		TUBGCP2
CNEP1R1		TUBG2
EML2		TUBG1
FOXP4		TUBD1
MFSD2B		TUBB6
RGS5		TUBB3
AIFM2		TUBB2A
UBL3		TUBB
BCORL1		TUBAP13
MND1		TUBA1B
ZNF777		TUB
CXCL12		TTYH3
ZDHHC5		TTN-AS1
PRSS23		TTLL5
FAM98C		TTLL4
SLC41A2		TTLL1-AS1
AFMID		TTK
S100A10		TTI1
C9orf24		TTF1
C11orf24		TTC9C
CAP2		TTC8
TMOD1		TTC7B
MMD		TTC4
ME3		TTC39A
DDX58		TTC38
ANKRD27		TTC37
ZNF613		TTC30B
ZNF490		TTC3
COL5A1		TTC28
F3		TTC19
DNAJC24		TTC17
TESC		TTC1
TMEM31		TSTD2
CEP57		TSR2
EMSY		TSPYL5
MAMLD1		TSPYL4
HAPLN1		TSPAN18
CDCA8		TSPAN15
TESMIN		TSPAN14
MITF		TSPAN13
KIRREL1		TSGA10
SLC4A8		TSG101
NSMCE2		TSEN15
TANGO2		TSC22D4
SSTR2		TSC22D2
KBTBD3		TSC2
PCDH7		TSC1
ZNF75A		TRRAP
FZD9		TRPM7
ADAM19		TRPA1
GUCA1B		TROAP
PRXL2C		TRMU
SEC11C		TRMT44
ZNF320		TRMT1L
PBX1		TRIP4
PXMP2		TRIP12
LANCL2		TRIP11
SNAI1		TRIOBP
CSRP1		TRIM8
NTM		TRIM69
LARGE2		TRIM59
TTC30B		TRIM37
FBLL1		TRIM33
TBC1D8		TRIM32
MARVELD3		TRIM27
FAM78A		TRIM24
CD200		TRIM21
IMPA2		TRIM2
LGALS12		TRIB1
GNG2		TRGC2
TPD52L1		TRDN-AS1
ZNF780B		TRDN
TPST2		TRARG1
PIP5K1C		TRAPPC8
TBC1D10A		TRAPPC3
COLEC12		TRAPPC14
LSAMP		TRAPPC13
SLC38A6		TRAPPC12
EXT1		TRAPPC11
RCOR1		TRAP1
ADA2		TRAM1
GATA3		TRAFD1
PCDHA5		TRAF7
SSBP3		TRAF6
PRAG1		TRAF5
NUTM2A		TRAF3IP2-AS1
SH3BP5		TRAF3IP2
PIGQ		TRABD
CTPS1		TPX2
TMEM38B		TPTEP1
ST5		TPT1
PPRC1		TPST2
ZNF143		TPST1
MAP1LC3A		TPRXL
ZNF782		TPRKB
CHRNA3		TPRG1
UBE2D4		TPR
ALG5		TPP2
CFLAR		TPM4
PCDHGB6		TPM3P9
RAB39A		TPM3
SPRY4		TPM1
NMU		TPGS2
NSUN7		TPD52L2
ZMPSTE24		TPD52L1
COMMD9		TP53I13
PRPF40B		TP53I11
CDA		TP53BP2
TCN2		TP53BP1
TMEM88		TOX4
HACD2		TOR1AIP1
ADARB2		TOPORS
PDE4A		TOPBP1
YPEL3		TOP2B
ANKRA2		TOP2A
UTP4		TOMM40
KCTD15		TOMM34
AK3		TOMM20
RAB3C		TOM1L1
LRRC8C		TNXB
BIN3		TNS2
NMRK1		TNRC18
ZDHHC16		TNPO1P1
DDX47		TNPO1
HDAC5		TNKS
BTRC		TNIP2
EIF4EBP3		TNIP1
FAM72B		TNFSF14
CCNG2		TNFSF12
WDR88		TNFRSF21
SIMC1		TNFRSF1A
VILL		TNFRSF12A
ARHGAP28		TNC
AOC3		TMSB15B
HIGD1A		TMSB15A
C11orf95		TMPRSS11E
CCDC86		TMPO
ARMC7		TMOD4
CAMLG		TMOD1
VWF		TMLHE-AS1
NSD3		TMEM92
UTP14A		TMEM91
TUBB3		TMEM9
KAT6A		TMEM88
PNPLA8		TMEM69
AADAT		TMEM63B
CCL2		TMEM60
COL13A1		TMEM50A
HMGA2		TMEM45A
KIAA0040		TMEM41B
SLC35A4		TMEM39A
RAI1		TMEM35B
SERPINB6		TMEM269
CPNE3		TMEM266
SLC20A2		TMEM265
SPINT1		TMEM259
ADAT3		TMEM258
TMEM131		TMEM248
POLR3H		TMEM240
HJURP		TMEM237
RGS9		TMEM230
MAP1B		TMEM214
DNAJB12		TMEM201
SLC9A8		TMEM200B
SMARCA2		TMEM191B
FAM193B		TMEM19
PTGS1		TMEM184C
L1TD1		TMEM184B
SNAI2		TMEM183A
PXK		TMEM182
MAL2		TMEM179B
FBXO10		TMEM150A
ANXA11		TMEM139
TMC4		TMEM135
CABS1		TMEM131
BBS12		TMEM128
ACBD3		TMEM126B
ANKRD6		TMEM123
CDK1		TMEM121B
GCLM		TMEM120A
DNAH11		TMEM11
TMEM59		TMEM108
TMEM104		TMEM106B
CAPN1		TMEM104
UFL1		TMEFF2
AHI1		TMEFF1
KLKB1		TMED3
OLFML2A		TMED2
ZNF738		TMED10
ZDHHC11B		TMCO2
PDGFRB		TMCO1
C5		TMCC1
PAQR3		TMC7
ANKRD26		TMC6
AQP11		TMBIM6
NPIPB5		TM9SF4
CLDN10		TM9SF3
FBXO3		TM9SF2
FAM122B		TM7SF2
ZNF480		TM2D1
WDPCP		TLX3
PJVK		TLR5
EIF3H		TLN1
CLCNKB		TLK2
PIAS1		TLE5
PRELID2		TLE2
STK39		TJP1
ANXA2		TIPRL
BGLAP		TIPARP
MRAS		TINAG
KCNQ4		TIMP2
EFL1		TIMP1
AK8		TIMMDC1
GPR161		TIMM9
TIMM23		TIMM23
ARHGEF4		TIMM17A
FAM184A		TIGD3
MAP3K12		TIGAR
KHDC4		TICAM1
GRPR		TIA1
XRN1		THUMPD3
MBNL3		THUMPD1
DET1		THSD7A
ARG2		THOC5
CABYR		THOC2
SLC41A1		THOC1
C2orf15		THAP4
SIM2		THAP1
TANGO6		THADA
SLC46A3		TH2LCRR
PER1		TGIF1
SH3RF1		TGFB3
LMCD1		TGFB1I1
EIF3E		TGFB1
TFCP2		TFG
NLRP12		TFDP2
HIBADH		TFDP1
DEK		TFCP2
PSPC1		TFAP2E
UBAP2		TEX29
FKBP11		TEX10
DDX56		TESK1
ABTB1		TESC
NR1D1		TENT2
AFF3		TECR
ACTR3		TDRD7
TRAF3IP2		TDRD3
WNK2		TDP1
LAMA2		TCTN3
RENBP		TCTN2
TUBGCP3		TCTN1
FHL3		TCOF1
NDST1		TCN2
THOC5		TCHP
TBC1D31		TCF7L2
INTS14		TCF7L1
TMEM127		TCF7
SPATA17		TCF3
PHC3		TCF20
HSD17B11		TCF12
DHDDS		TCERG1L-AS1
SLC25A44		TCERG1
CHD6		TCEA2
LRRC4		TCAIM
PACS2		TBXAS1
PLEKHG2		TBX2-AS1
FBRSL1		TBX10
FADS2		TBPL1
TM7SF2		TBP
UBR5		TBL1XR1
ANKS1B		TBK1
FAM167A		TBCK
SYNJ2		TBCE
ROBO1		TBCD
DDX52		TBCCD1
HARBI1		TBCA
NOP16		TBC1D9B
EIF5A2		TBC1D8
HEXB		TBC1D3H
CENPA		TBC1D3G
MINDY3		TBC1D3D
NMT2		TBC1D31
CENPC		TBC1D3
SLC6A20		TBC1D28
UROS		TBC1D23
PRR11		TBC1D20
POLB		TBC1D17
TGDS		TBC1D10B
COL3A1		TBC1D10A
MOB3A		TBC1D1
MIXL1		TAX1BP1
TPRG1		TATDN1
OCIAD2		TASOR2
UVRAG		TASL
ITGA2B		TAS2R46
HGD		TAS2R1
MYO3A		TARS2
INA		TAOK3
MCOLN1		TANK
MED17		TANC1
NQO1		TAMM41
ACSM4		TALDO1
TBC1D1		TAL1
GTF2IRD2		TAGLN2
TP53INP1		TAGLN
LDB2		TAFA5
MYRFL		TAF9B
SHISA9		TAF9
LRRC7		TAF6
DCP2		TAF2
SERAC1		TAF15
HSPH1		TAF12
CDC16		TAF10
AC013489.1		TADA1
ZNF700		TAB2
SLC38A1		SYT9-AS1
PHF20L1		SYPL1
PARP3		SYNRG
RBM8A		SYNGR1
FRZB		SYN3
PABPC1		SYMPK
APOBEC3G		SYF2P2
NDUFA9		SYCP2L
GPM6B		SYAP1
PNO1		SWI5
RGPD8		SVIL
CASTOR3		SUPV3L1
PEG10		SUPT6H
TRPS1		SUPT5H
MYO18B		SUPT4H1
DPP10		SUPT3H
URM1		SUPT20H
HLX		SUPT16H
NRSN2		SUOX
H2AFY		SUMO4
PINK1		SUMO3
SLC7A6		SUMO2P13
ARRDC2		SUMO2
AES		SUMO1
HLA-DRB5		SUMF1
DARS		SULF2
ACTR10		SUGT1P3
CES2		SUGT1
TMEM63C		SUGP2
EDNRA		SUCO
C12orf4		SUCLG1
CBFA2T2		SUCLA2
ZNF425		SUB1
ZNF583		STYXL1
GNAO1		STXBP1
NIPAL4		STX8
SLC25A18		STX5
PLA2G6		STX18
PDSS1		STX17
PSMC4		STX12
PQLC2		STT3B
C19orf47		STT3A
MAP1A		STRN4
RBM3		STRN3
TRIM14		STRBP
NTS		STRAP
ORC5		STRADB
TMEM121B		STPG1
FIGN		STOML2
TNRC6B		STN1
AJAP1		STMP1
GPR155		STMN2
ARHGAP20		STK40
MTUS2		STK35
SHC2		STK32A
SLC1A6		STK3
PKIG		STK26
CCDC74B		STK24
ZNF528		STIP1
GNAZ		STIM1
FAM57A		STIL
APOPT1		STEAP3-AS1
NIPSNAP2		STEAP1B-AS1
FCHO1		STEAP1B
ALG1L2		STC1
TSC22D2		STAU2-AS1
C1QTNF6		STAU2
CD74		STAU1
AKR1B1		STAT4-AS1
ZNF853		STAT4
CD70		STAT1
SRC		STARD7
LRRC8B		STARD4-AS1
FLRT3		STARD3NL
KIAA1024		STAMBP
FIZ1		STAM2
PRKCQ		STAM
BNIP3L		STAG2
MESD		STAG1
CTAGE8		STAC3
UBALD2		ST8SIA4
TDRD7		ST7L
WIPF1		ST3GAL6
IGF2R		ST13
RBM15B		SSX4B
TGFB1I1		SSX4
YAE1		SSX1
EPAS1		SSUH2
WDYHV1		SSU72
CLTB		SSTR2
RRP15		SSR3
IGSF22		SSR2
RPRM		SSR1
MID2		SSH3
AGO3		SSBP3
EYA2		SSBP2
S1PR3		SSBP1
MYL4		SSB
RGMB		SS18
RPL36A		SRSF9
LYSMD4		SRSF4
UBE2F		SRSF12
MRPS11		SRSF11
EFHD1		SRRM2
KCNH2		SRRM1P1
RCOR3		SRRM1
PRAF2		SRPRA
DYM		SRPK2
CPNE2		SRP9
PIM1		SRP72
LEFTY1		SRP68
MYOF		SRP54
STK32A		SRP19
PLEKHA7		SRM
GALM		SRGAP3
CTH		SRGAP2
CCKBR		SREK1IP1
LHPP		SREK1
TXNDC16		SREBF2
GRAMD1A		SRD5A3-AS1
ATF7IP		SRD5A3
VIPR2		SRC
PHLPP1		SRBD1
EIF4B		SRA1
ARPC2		SQLE
ACYP1		SPTLC1
AP5Z1		SPTBN1
RXRG		SPTAN1
ACRV1		SPSB1
PLXNA2		SPRING1
NFASC		SPRED2
ZNF597		SPPL3
ERICH2		SPOCK2
KNL1		SPNS1
SORBS1		SPINT2
KREMEN1		SPINT1
HES6		SPINDOC
SRPK2		SPIN2A
HADH		SPG21
NECAB1		SPG11
DLX5		SPEN
WDHD1		SPDYE3
ZEB2		SPDYE21
CYP26B1		SPDYE17
APCDD1		SPDYE12
PCCA		SPATS2L
YLPM1		SPATS2
BCL3		SPATC1L
SF3B4		SPATA7
ZXDB		SPATA6
FAM72C		SPATA21
KDM3A		SPATA20
SLC38A7		SPATA2
SUCLA2		SPATA17-AS1
ATP8B1		SPATA17
FGF23		SPART
TTC30A		SPARC
POLR3B		SPAG9
ITGA5		SPAG16
ABCB7		SPAG11B
PRKCG		SP3
CCDC97		SP140L
RRP7A		SOX6
MED13L		SOX12
GLRA4		SOSTDC1
GEN1		SOS1
TMEM19		SORT1
TIGAR		SORCS1
ACSM3		SORBS3
TBXT		SON
DNAJC15		SOCS2
GFY		SNX7
SNX19		SNX6
LIMD1		SNX4
ALAD		SNX25P1
USP32		SNX25
MED27		SNX2
ZNF70		SNX14
ZNF655		SNX1
MICALL1		SNRPN
CARD9		SNRPGP16
HBP1		SNRPG
NAA60		SNRPCP6
IMPAD1		SNRPCP17
OLR1		SNRPC
CLK3		SNRPA
SLC35B1		SNRNP48
FAM72D		SNRNP40
ADD1		SNRNP27
ZFHX2		SNORD72
PTPN4		SNORD54
NDC80		SNORD52
SNRNP48		SNORD4B
MRPS18C		SNORD35B
MAPK1IP1L		SNORD13D
ZNF611		SNORD127
HLA-DQA1		SNORD121A
SEC61A1		SNORC
CTDP1		SNORA80E
SLIT1		SNORA7A
TP53I3		SNORA77
UCP2		SNORA74C-1
TRIM24		SNORA74B
PLXNA4		SNORA70F
CDRT4		SNORA68B
FOXP2		SNORA66
BRCA2		SNORA54
ACADM		SNORA37
TUNAR		SNORA16B
THSD7A		SNORA13
FBXO9		SND1-IT1
MRPL13		SND1
PACS1		SNAPC3
DIABLO		SNAP47
HM13		SNAP23P1
PDE5A		SNAI1
FOXI1		SMYD3
ESRP1		SMURF2
ERO1B		SMUG1
DDHD1		SMU1
C13orf42		SMNP
PATJ		SMNDC1
NREP		SMN1
GRP		SMIM9
PTPRJ		SMIM7
ADAT1		SMIM26
NFYB		SMIM24
SEMA3F		SMIM19
CPE		SMG9
NSMAF		SMG7
CRTC1		SMG6
PLP1		SMG1P6
NARS2		SMG1P1
FAM20C		SMCHD1
NOXRED1		SMC6
ACKR3		SMARCE1
DARS2		SMARCD1
ELP4		SMARCC2
MACF1		SMARCC1
SEC24D		SMARCB1
ATP6V0D1		SMARCAL1
PDLIM7		SMARCAD1
RAC2		SMARCA5
SLC35F6		SMARCA4
SHISA3		SMARCA2
ITGB4		SMAP1
DNAJA4		SMAGP
RBM23		SMAD6
OSMR		SMAD5
PARVA		SMAD2
PAX9		SMAD1
STAT4		SLMAP
MERTK		SLITRK2
CST1		SLFNL1
RET		SLCO2A1
IL1RL1		SLC9B2
ABCC4		SLC9B1
LEPR		SLC9A8
SNORC		SLC9A3R1
MPV17L2		SLC9A1
PDGFB		SLC7A6OS
HPS3		SLC7A6
YDJC		SLC7A5
SETD5		SLC6A8
ATP1B2		SLC6A4
SSUH2		SLC66A2P2
C8orf88		SLC66A1
ZNF195		SLC5A9
PER3		SLC5A2
NFIC		SLC52A3
AC009119.2		SLC52A1
B3GLCT		SLC4A1AP
ATAD3A		SLC48A1
SRSF4		SLC46A3
FBXL2		SLC45A2
PSTPIP2		SLC44A4
XPR1		SLC44A2
SMIM24		SLC44A1
CNTN3		SLC41A3
GRB10		SLC41A2
TSPAN15		SLC41A1
CHTF8		SLC40A1
IQCA1		SLC39A9
STIL		SLC39A8
PIH1D2		SLC39A5
ZFC3H1		SLC38A9
AP5B1		SLC38A7
WIPI1		SLC36A4
KCNN1		SLC35F6
CAVIN4		SLC35E3
ATG4C		SLC35E2A
TOP2A		SLC35D2
GYPB		SLC35B3
PURG		SLC35B1
ABCD1		SLC35A4
CNTNAP2		SLC31A2
IKBKE		SLC30A9
HIF1A		SLC30A5
TXNDC9		SLC2A3
CYREN		SLC2A14
INSR		SLC29A4
GLIPR1		SLC29A3
PPP2R2B		SLC29A1
NRCAM		SLC27A5
PRR12		SLC26A11
GTF3C6		SLC25A44
STC2		SLC25A43
GKAP1		SLC25A38
RNF19A		SLC25A3
TATDN1		SLC25A24
FOXO3		SLC25A23
RELN		SLC25A18
SSBP1		SLC25A13
ADGRF4		SLC22A18
TOMM7		SLC22A17
ATPAF2		SLC22A13
NEK3		SLC1A1
NBPF12		SLC19A1
CCDC177		SLC16A1
TPX2		SLC15A4
MTMR1		SLC12A5
PUM3		SLC12A2-DT
SDAD1		SLC12A2
NKD1		SLC10A6
PLEKHO1		SLAIN2
DMTN		SLAIN1
SLCO2A1		SLA2
RAB3A		SKP1
EDRF1		SKOR1
ABI2		SKIDA1
PLD1		SKA1
ITFG2		SIX5
CEL		SIRT2
SLAIN1		SIRT1
TLE2		SIRLNT
FAM229A		SIPA1L1
DNAJC11		SIPA1
CNDP2		SIN3A
CFAP44		SIMC1
ZNF518B		SIKE1
ANTXR1		SIK2
RAD54B		SIGLEC15
LRR1		SIAE
IPO5		SHTN1
CLN6		SHROOM4
EPSTI1		SHMT1
RIMS1		SHKBP1
PHF24		SHISAL2B
PTPN9		SHISA5
METAP1		SHISA3
ECT2		SHISA2
CCDC74A		SHC2
CDH3		SH3YL1
C9orf116		SH3RF1
PLPP4		SH3PXD2B
MYBL1		SH3KBP1
VASH2		SH3GLB1
GFPT1		SH3D21
ARHGAP32		SH3BP1
NXN		SH3BGRL3
RALGAPB		SH3BGRL
GTF2H1		SH3BGR
MAP3K21		SH2B1
CTNS		SGSM3
GTF2A2		SGO1-AS1
STX18		SGO1
OSBPL1A		SGCE
RASL11B		SFSWAP
LMBR1L		SFPQ
NPLOC4		SF3B4
ERLIN1		SF3B3
COA7		SF3A3
TP53I11		SF3A2
TMEM200B		SF3A1
DLGAP5		SF1
PHTF1		SEZ6L2
P4HA1		SETX
COL4A1		SETD9
STS		SETD7
SHROOM4		SETD5
SRA1		SETD3
HSBP1L1		SETD2
MXD1		SETD1A
PCTP		SESTD1
ADPGK		SERPING1
TEX29		SERPINF1
PRELP		SERPINE3
CDC42EP1		SERPINE2
EPM2AIP1		SERP1
LTA4H		SERINC3
PGK1		SERINC2
MTFR1		SERHL
LTV1		SERF1A
KMT2E		SERAC1
PTEN		SEPTIN9
TICAM1		SEPTIN8
NETO2		SEPTIN7P10
ZNF202		SEPTIN7
ZNF277		SEPTIN6
SEMA3A		SEPTIN2
GMCL1		SEPTIN11
DCLK1		SEPTIN10
TAF2		SENP6
GYPE		SENP3
SMC4		SENP2
ZNF585B		SEMA6D
LEPROT		SEMA4G
MARVELD1		SEMA4B
TIMM10B		SEMA4A
SRGAP2		SEMA3F
ZCCHC7		SELENOI
DNAJA1		SELENOF
ARG1		SEL1L
NPR3		SECISBP2
CYB561D2		SEC63
TPM1		SEC61B
ZNF546		SEC61A2
WDR49		SEC61A1
GBA		SEC31A
CIR1		SEC24D
MTBP		SEC23IP
MCEE		SEC23B
EIF2AK3		SEC23A
SMYD2		SEC22C
PBX3		SEC22B
ZNF761		SEC13
MED30		SEC11A
CORO6		SDS
MAST1		SDHC
EIF4G1		SDHAP3
RAB39B		SDHAP1
DYRK1B		SDF2
ATP6V0A4		SDCCAG8
SEC23A		SDCBP
TPD52		SDC3
RILPL2		SCYL2
TAGLN		SCYL1
ZNF610		SCP2
SORCS1		SCOC
CAMKMT		SCNM1
EPB41		SCN5A
TNC		SCN3B
PPP1R12B		SCML2P1
TMSB15B		SCMH1
MAP2K5		SCLT1
HOMER2		SCGB1D5P
SLC7A5		SCFD1
NAT9		SCARNA7
LEPROTL1		SCARNA3
PTGR1		SCARNA22
RAB40A		SCARNA17
IAH1		SCARB2
MTRF1L		SCAMP4
NEXN		SCAMP2
UBAP2L		SCAMP1
JPT2		SCAI
ADSL		SCAF4
HSF1		SCAF11
GNA14		SBF2-AS1
SMIM20		SBF2
PLEKHH3		SAV1
C6orf132		SATB1
HEY2		SARS1
RTKN		SARAF
FBXO48		SAP30BP
TMEM179B		SAP25
PAPLN		SAP18
ARF3		SAP130
EFCAB13		SAMM50
BMPR1B		SAMD4B
SPATA33		SAMD1
LGALS8		SAE1
DCTN5		S1PR3
PSME3		S100PBP
HGSNAT		S100G
PMM2		S100A11
GLI4		S100A10
LRPAP1		RYK
PRMT7		RXRA
FAM49B		RWDD1
CIART		RUNX1
HCLS1		RUFY3
PCIF1		RUFY1-AS1
CREB3L1		RUFY1
RPS11		RTTN
PNMA1		RTRAF
MMP2		RTN4
ERCC5		RTL8C
APBB2		RTL8B
DECR1		RTL8A
RPS18		RTL4
PXYLP1		RTF2
CHD8		RTF1
SUMO1		RSU1
DDB1		RSRC1
CRNKL1		RSPRY1
2023-09-11		RSPH3
CENPQ		RSPH10B
DTNBP1		RS1
INIP		RRP7A
SPIN2B		RRM1
PIR		RRBP1
IPO9		RRAS2
AC126755.2		RRAGC
CHD1		RPUSD3
NAT10		RPSAP54
SYN3		RPSAP52
SERPINF1		RPSAP23
TAOK3		RPSAP2
STK25		RPSAP15
AC034102.2		RPS8P9
LARP7		RPS7
PHF20		RPS6KC1
CPNE4		RPS6KA6
GTPBP1		RPS6KA2
TMEM266		RPS5P2
ZNF83		RPS4Y1
STK17A		RPS4XP6
ZDHHC6		RPS3AP5
CCNY		RPS3AP34
ROR2		RPS3AP16
RNF4		RPS2P8
GRB2		RPS2P54
GPN2		RPS2P51
COQ9		RPS2P29
TRAPPC9		RPS2P15
GCC2		RPS2P1
PMF1		RPS29P19
PTP4A2		RPS27P22
CHFR		RPS26P4
NDUFS4		RPS26P27
FAXC		RPS21
SF3B6		RPS20P29
ASS1		RPS18P5
SEC23IP		RPS17P7
POLR2J		RPS15P9
POLG		RPS15AP35
ADAM23		RPS15AP30
BORCS8-MEF2B		RPS15AP26
GNA11		RPS15AP17
UPF3A		RPS15AP16
TTLL4		RPS15AP1
ZNF687		RPS13
SDC2		RPS12P7
METTL21A		RPS12P17
GPHB5		RPS10P3
CDH8		RPRD1A
AGPS		RPP40
DCUN1D5		RPP30
WASHC3		RPN2
FKBP4		RPN1
UBE2W		RPLP0P7
FHL1		RPL9P7
SMC6		RPL9P3
RPL4		RPL7AP71
RBPMS		RPL7AP35
PRPF3		RPL7AP31
RBM6		RPL6P6
CYSTM1		RPL6
WAPL		RPL5P5
KLF4		RPL5P23
HUS1		RPL5
HID1		RPL39
UIMC1		RPL38
POLD2		RPL37P9
HIST1H4I		RPL37P7
ETFA		RPL37P12
ZNF146		RPL37A
MIA2		RPL36A
CASC4		RPL35AP29
CUL4B		RPL35A
CENPJ		RPL34P21
AKIRIN1		RPL34P16
DNAJC9		RPL34P10
ITSN1		RPL32P26
TRIM45		RPL31P62
OSER1		RPL31P15
LDLR		RPL31
TAB2		RPL29
PGM1		RPL26P34
CPD		RPL26
DCT		RPL24P3
UPK1B		RPL23AP83
SERP1		RPL23AP74
NUP85		RPL23AP72
PIGG		RPL23AP70
RAB5A		RPL23AP61
DCAF11		RPL23AP34
SEPHS1		RPL22P3
HSFX4		RPL21P76
ZNF614		RPL21P58
INPP5B		RPL21P48
SAFB2		RPL21P3
ALG9		RPL21P10
BTBD10		RPL17P28
ANKRD40		RPL15
CALCOCO2		RPL14
SLC48A1		RPL13P8
ARHGAP26		RPL13P4
CDK16		RPL13AP25
BSDC1		RPL13AP12
NDUFAF1		RPL11P3
PHF12		RPF1
PROS1		RPAP3
TBCCD1		RPAP2
ZBTB7C		RPAP1
AP2S1		RPA1
PCNX2		RORA-AS1
PIANP		ROR2
ISCA1		RNY4P9
EPN1		RNY4P23
VPS50		RNY4P19
MFSD14B		RNY3P16
MBD2		RNY3P15
SPHAR		RNY1P13
PIGT		RNVU1-33
ALAS1		RNVU1-19
FOXO1		RNU7-56P
CFAP20		RNU7-3P
ZC3H14		RNU7-200P
HMGXB4		RNU7-170P
CRTAP		RNU7-124P
STYXL1		RNU6ATAC9P
CCZ1B		RNU6ATAC40P
SLC25A24		RNU6ATAC27P
ACER3		RNU6ATAC24P
TDP1		RNU6-946P
ARHGAP8		RNU6-942P
ZFYVE9		RNU6-922P
USP38		RNU6-91P
ACSS3		RNU6-916P
C4B		RNU6-914P
THAP4		RNU6-895P
OGFRL1		RNU6-890P
NKAIN1		RNU6-862P
NLGN4X		RNU6-858P
RB1CC1		RNU6-828P
EIF4E		RNU6-820P
ABHD5		RNU6-808P
EXOC4		RNU6-805P
LMNB1		RNU6-79P
FAM19A5		RNU6-786P
USP15		RNU6-762P
ST7L		RNU6-757P
COMMD1		RNU6-748P
PRMT5		RNU6-712P
PDLIM1		RNU6-702P
RNF126		RNU6-680P
CLIC4		RNU6-663P
NBDY		RNU6-658P
BIRC6		RNU6-62P
SLC8A2		RNU6-5P
SAMHD1		RNU6-591P
EPC2		RNU6-553P
ATP13A2		RNU6-53P
TUT4		RNU6-534P
MDM2		RNU6-484P
CAPNS1		RNU6-479P
IPPK		RNU6-476P
EFHD2		RNU6-450P
AKT2		RNU6-431P
EGFR		RNU6-407P
ZDHHC3		RNU6-388P
FARP2		RNU6-343P
MAPKAPK3		RNU6-323P
PRKD2		RNU6-319P
PCNP		RNU6-313P
TBC1D3G		RNU6-312P
CREB1		RNU6-302P
LNPK		RNU6-288P
LAT		RNU6-282P
SOHLH2		RNU6-260P
VSIG10L2		RNU6-24P
ENPEP		RNU6-225P
SKI		RNU6-218P
CAPN11		RNU6-2
ANKRD36		RNU6-19P
SINHCAF		RNU6-190P
PPP2R2A		RNU6-184P
EIF3J		RNU6-151P
F10		RNU6-146P
ZNF865		RNU6-144P
SCLT1		RNU6-1330P
TAL1		RNU6-1309P
RBBP7		RNU6-1305P
ABL1		RNU6-1278P
NCOR1		RNU6-1272P
TXNRD1		RNU6-126P
UBE2H		RNU6-1240P
SLC6A8		RNU6-123P
CDC45		RNU6-1231P
PPP1CB		RNU6-1223P
NRDC		RNU6-1220P
ABHD8		RNU6-1208P
CCT3		RNU6-1206P
ZNF121		RNU6-1190P
RAD50		RNU6-118P
MTHFD1L		RNU6-1178P
MED21		RNU6-1171P
RNF111		RNU6-1169P
DDX21		RNU6-1165P
LRSAM1		RNU6-1157P
CLDN34		RNU6-1156P
MTO1		RNU6-1154P
TM9SF2		RNU6-114P
MED15		RNU6-1109P
IRF2		RNU6-109P
ATP5F1C		RNU6-1098P
GPR84		RNU6-1085P
SDC3		RNU6-1071P
ZSCAN31		RNU6-1053P
ZNF532		RNU6-1048P
PANK2		RNU6-1027P
ICAM3		RNU6-1026P
EIF1AY		RNU6-1003P
PRRG3		RNU4ATAC11P
CHP1		RNU4-78P
ZCCHC2		RNU4-26P
PPP4R2		RNU2-69P
CDCA2		RNU2-68P
NMUR2		RNU2-51P
CHCHD6		RNU2-35P
PLPP1		RNU2-27P
TBC1D15		RNU2-25P
MRPS21		RNU2-24P
NONO		RNU2-15P
MBP		RNU2-1
GTF2H2C		RNU1-93P
SOSTDC1		RNU1-77P
HELZ		RNU12
NDUFA12		RNU11-3P
ADCY2		RNU1-138P
KLHL20		RNPS1
SRM		RNMT
SNX8		RNLS
SELENON		RNFT1
HDAC1		RNF8
ATP5MPL		RNF44
FNDC3B		RNF4
ATRNL1		RNF32-AS1
CAV2		RNF32
KDM2B		RNF220
TUBGCP5		RNF216P1
IGSF6		RNF216-IT1
MBOAT7		RNF216
ERICH1		RNF214
RAB28		RNF213-AS1
RPN2		RNF2
SORBS3		RNF183
TERF1		RNF167
GSE1		RNF14P3
NINJ1		RNF141
SEC61A2		RNF130
VAMP7		RNF125
CKMT2		RNF114
BBIP1		RNF111
C2orf88		RNF10
LONRF1		RND2
CEP128		RNASEH2B
DPPA4		RNASEH1P1
KCNMB4		RNASE1
STX6		RNA5SP92
TPR		RNA5SP59
MTX2		RNA5SP513
BRD3		RNA5SP493
BMP2K		RNA5SP48
SLC25A23		RNA5SP477
RPL38		RNA5SP452
AP2A2		RNA5SP450
AOX1		RNA5SP375
DTNA		RNA5SP352
TMOD3		RNA5SP345
KTN1		RNA5SP326
PHKB		RNA5SP297
TBC1D8B		RNA5SP216
XPO7		RNA5SP212
RNASE4		RNA5SP197
ARID1A		RNA5SP155
STARD7		RNA5SP149
SHMT2		RNA5SP129
UQCRH		RNA5SP122
SDHA		RNA5-8SN2
ZNF280D		RNA5-8SN1
SAFB		RN7SL89P
SRSF12		RN7SL851P
NSUN4		RN7SL827P
CCDC51		RN7SL824P
SLC44A4		RN7SL748P
ESPL1		RN7SL745P
ERGIC1		RN7SL744P
MAP4		RN7SL724P
GPHN		RN7SL65P
ORC3		RN7SL656P
HIVEP1		RN7SL644P
EIF4EBP2		RN7SL622P
EPB41L4A		RN7SL614P
MALT1		RN7SL610P
KIF7		RN7SL592P
KDM4D		RN7SL57P
SMARCC2		RN7SL558P
CCDC12		RN7SL510P
USF2		RN7SL487P
MSN		RN7SL452P
SMARCD1		RN7SL448P
ARHGAP17		RN7SL432P
PRSS54		RN7SL431P
GFRA4		RN7SL426P
TOP3B		RN7SL387P
STAG2		RN7SL383P
RPS23		RN7SL351P
NUP93		RN7SL34P
RMC1		RN7SL333P
CACNB3		RN7SL329P
NEK4		RN7SL30P
SKP1		RN7SL306P
PEX14		RN7SL296P
ZBTB38		RN7SL273P
CMTM1		RN7SL269P
PLTP		RN7SL246P
EZH2		RN7SL242P
PLEKHB1		RN7SL201P
MRPL33		RN7SL19P
ARMC1		RN7SL182P
PI4KA		RN7SL16P
REP15		RN7SL168P
EXD2		RN7SL166P
IPO8		RN7SL146P
PIBF1		RN7SL130P
ZNF117		RN7SKP75
NKRF		RN7SKP31
TMEM35B		RN7SKP287
GABRR2		RN7SKP26
GNG10		RN7SKP239
PIK3C3		RN7SKP235
GPCPD1		RN7SKP222
ANKRD28		RN7SKP219
RAB14		RN7SKP185
COMMD7		RMND5A
EFCAB7		RMND1
GDI1		RMDN1
FANCD2OS		RITA1
HSPB11		RIPOR1
NDUFAF6		RIPK2-DT
STRIP2		RIPK2
COA5		RIMBP2
C3orf20		RILPL2
SNU13		RILPL1
ARMC8		RIC1
DHRS13		RHPN2
SMC1A		RHPN1-AS1
ATP2C1		RHOXF1-AS1
TMEM230		RHOT1
EGR1		RHOQ
SLC12A2		RHOD
PSMC6		RHOBTB3
PPP4R3B		RHOA
PRH1		RHNO1
HUWE1		RHEB
CD180		RHBDD2
TMPO		RGS9
RRAS2		RGS5-AS1
OXCT1		RGS5
GP6		RGS12
EPS8L1		RGPD8
GTF2F2		RGPD6
PPHLN1		RGPD5
EFCAB14		RGMB
CPSF3		RGMA
GGPS1		RFX2
MAP2K2		RFFL
SAMD1		RFC5
XKR5		RFC3
TCTN1		RFC1
PPP2R5C		REST
MPZL1		RESF1
PARPBP		RERE
INPP1		REPS2
ANKRD11		REPS1
CPM		REP15
SIPA1L1		REM2
FBXO5		RELCH
MTCH1		REEP6
HK1		REEP3
KCNK1		REEP2
MCAM		RDX
POLR3E		RCOR3
AQR		RCOR1
PYGO2		RCN3
PPP1R10		RCHY1
CSE1L		RCE1
MRPL50		RCAN3
SLC26A11		RC3H2
RCAN3		RBPMS2
STYX		RBPMS
CINP		RBP1
ELP3		RBMX2
PPT1		RBMS2
SLC35C2		RBMS1
CCDC130		RBM8A
CNOT10		RBM7
DIMT1		RBM6
GTF3C2		RBM4B
SLITRK6		RBM4
TCAIM		RBM39
TNFRSF12A		RBM34
IFRD1		RBM33
RPL36AL		RBM3
HEBP2		RBM27
SCGB2B2		RBM26
CAMK2G		RBM24
TOPORS		RBM23
RNF165		RBM22P4
ZMYM3		RBM22
FAM120C		RBM20
SCLY		RBM18
CNOT9		RBM15B
ZNF461		RBM11
PDIA5		RBKS
AC005833.1		RBIS
CLDN12		RBFOX2
SKA3		RBBP8
AC010422.6		RBBP6
NAPA		RBBP4P2
PIK3R4		RBBP4
NDUFV3		RB1CC1
PPP1R2		RASSF8
ZDHHC11		RASL10B
H2AFJ		RARS2
SERGEF		RARS1
PTPN1		RARA
SCYL2		RAPGEF6
AC008581.2		RAPGEF5
LEAP2		RAPGEF2
IFITM3		RAP1GDS1
SAP130		RAP1B
GPR179		RANBP9
ATP6V1B2		RANBP17
CAPZA1		RALY
GLRX3		RALGDS
HTR2B		RALGAPB
NUS1		RALGAPA1P1
PGRMC1		RALGAPA1
AC012651.1		RALA
CHM		RAI1
GDAP2		RAF1
DMKN		RAE1
COX6B1		RAD51C
LGMN		RAD50
USP31		RAD23B
SDCBP		RAD17
PYGL		RAD1
NUBP1		RACK1
YBEY		RAC2
TOX4		RAC1
RPS15A		RABL6
NUP160		RABL3
DHX57		RABL2A
TUT7		RABEP2
PTPN21		RAB8A
IQGAP1		RAB7A
PUS7		RAB5C
BAZ2A		RAB5B
KCNQ2		RAB5A
PRODH		RAB4B
PCDHB10		RAB4A
AC003006.1		RAB40A
DIAPH1		RAB3IP
COG5		RAB3GAP1
SLC4A1AP		RAB39B
MRE11		RAB33B-AS1
COPS8		RAB2A
NGLY1		RAB28
NCBP2		RAB25
A1BG		RAB24
RBM22		RAB21
CBWD3		RAB1A
SNRPN		RAB18
GCFC2		RAB11FIP3
SMU1		RAB11B-AS1
POLR1D		RAB11A
GIN1		R3HDM2
FAH		R3HDM1
DNTTIP1		QRICH1
FLRT2		QRFP
SDF2		QPCT
NPIPB13		QKI
NOMO2		QARS1
TMEM201		PYGO2
ETAA1		PYGO1
SLC12A5		PYCR2
MEAF6		PXK
MAP9		PXDN
ZFAND3		PVRIG
C7orf43		PUM3
SPATA21		PUM1
RBMS3		PTTG1IP
SLC41A3		PTPRU
CSNK2A3		PTPRS
SSX4B		PTPRN2
TMEM128		PTPRM
CSNK1G3		PTPRJ
DEAF1		PTPRG-AS1
RNF212		PTPRD
CLDN20		PTPRA
CTNNAL1		PTPN9
PEMT		PTPN23
ZNF575		PTPN21
PLCD3		PTPN2
PTBP2		PTPN13
SETD7		PTPN12
VANGL1		PTP4A2
CHAF1B		PTMS
NDUFA3		PTK7
KIAA1328		PTK2
UGP2		PTGR1
AC113348.1		PTGES3
VPS52		PTEN
CUX1		PTBP2
GPX3		PTBP1
TBCK		PSTK
CDC42SE2		PSPC1
RNF130		PSMG2
KYAT3		PSMF1
SNX24		PSME4
RARS		PSME3IP1
AMT		PSMD8
GPRC5B		PSMD3
DIS3L		PSMD14
FRMD7		PSMD12
STRN4		PSMD10P3
SETX		PSMD1
FEZ2		PSMC6
DLAT		PSMC4
APLF		PSMC2
WNK1		PSMB7
PPA1		PSMB4
POPDC3		PSMB2
ZKSCAN7		PSMA6
ATP1B3		PSMA3
GATM		PSMA1
ANP32B		PSIP1
PGD		PSEN1
AC026464.6		PSAT1
DHX36		PRXL2C
APPL1		PRXL2A
WAC		PRUNE1
CDKAL1		PRSS54
STXBP3		PRSS53
NPC1		PRSS23
PITPNB		PRSS2
CDKL1		PRSS1
PAK2		PRRT1
ATP2B1		PRRG3
SLC25A43		PRRC2C
IGF2BP1		PRRC2A
NBPF15		PRRC1
2023-09-08		PRR23D2
GNL2		PRR14
CCDC88A		PRR13
UGT3A2		PRR12
RAB2A		PRPSAP2
DLG1		PRPSAP1
GSKIP		PRPF8
CNBP		PRPF40A
WASF1		PRPF3
ITPK1		PRPF19
NT5DC1		PROSER1
TMEM139		PROS1
PAIP1		PRORP
PPP1R13B		PRODH
ARL2		PRND
FXYD6		PRMT5
PI4KB		PRKRA
OAZ2		PRKD3
FADS1		PRKD2
CACTIN		PRKCZ-AS1
PCGF3		PRKCZ
HNMT		PRKCSH
CDK11A		PRKCQ
PALLD		PRKCI
TMCO3		PRKCD
CCDC124		PRKAR1A
BBS7		PRKAG1
SERPINB9		PRKACG
GTF2H2		PRKACA
GTF3C3		PRKAB1
ALDH2		PRIM2
EMP2		PRIM1
TRIM41		PRICKLE3
AP003108.2		PRH1
TRIM2		PREX1
DGLUCY		PREP
DNM1		PRELP
HNRNPR		PRDX6
CARMIL1		PRDX4
SERPING1		PRDX1
SLC35D2		PRDM4-AS1
PSMD3		PRDM4
PDCL2		PRDM2
NIPBL		PRCP
EFHC1		PRCC
EIF3M		PRC1-AS1
ZNF24		PRC1
MICU1		PRAG1
FUCA2		PRAF2
MBD5		PPWD1
ZNF549		PPT1
LSM12		PPP6R3
NACAD		PPP6R1
SLC35A5		PPP6C
CLEC3B		PPP5C
ARL2BP		PPP4R3A
CD99		PPP4R1
STK40		PPP3CC
PKIB		PPP3CB-AS1
MGST1		PPP3CB
UTP14C		PPP2R5E
FUBP1		PPP2R5C
KIAA0586		PPP2R3C
AAMDC		PPP2R3A
TTC21B		PPP2R2D
OPA1		PPP2R2B
USP4		PPP2R2A
HPF1		PPP2R1B
CCDC6		PPP2R1A
MTHFD1		PPP2CB
BCKDK		PPP2CA
CTSB		PPP1R8P1
ZFP36		PPP1R8
CMYA5		PPP1R7
RILPL1		PPP1R21
SIRT2		PPP1R1C
PHYKPL		PPP1R18
CHAMP1		PPP1R13L
PGAM1		PPP1R13B
FAM114A2		PPP1R12A
NEDD4L		PPP1R11
HDGFL3		PPP1R10
PARK7		PPP1CA
COQ5		PPME1
RARS2		PPIP5K2
LRBA		PPIL4
MEMO1		PPIL3
KRT8		PPIL2
SPP1		PPIH
FDFT1		PPIG
BMP7		PPIB
CCDC90B		PPIAP67
UBE2D3		PPIAP41
SPIDR		PPIAL4G
REXO1		PPHLN1
NELFCD		PPFIBP2
ZNF561		PPFIA4
COX7B		PPFIA2-AS1
ANKRD17		PPFIA1
DNMT3A		PPDPF
NCKAP5L		PPAT
LRCH4		PPA2
EXOSC3		PPA1
SMCHD1		POU6F2
UBE2Q2		POU6F1
CCNDBP1		POU2F2
DPY19L3		POT1
GLOD4		POSTN
SCCPDH		PORCN
TEX10		POPDC3
DENND2A		POMZP3
DMTF1		POMT2
PDE4D		POM121C
ACOT9		POLR3GL
GRTP1		POLR3C
OR10A6		POLR3B
FHL5		POLR2J2
ARPC1A		POLR2J
SPATA2		POLR2F
RUFY1		POLR2D
TXNDC12		POLR2B
TMEM259		POLR2A
KIAA1841		POLR1D
ACAA2		POLR1C
GPR18		POLI
PIGK		POLG
TTC27		POLE2
2023-09-06		POLE
ZFAND6		POLDIP3
ARID2		POLDIP2
RCC1		POLD2
CALM2		POLB
GYG2		POLA2
INTS12		POGLUT2
BNIPL		PODXL
CHD1L		PODN
FUT8		POC5
AGA		POC1B
ZC2HC1A		PNPT1
WWP1		PNPLA8
STAT1		PNPLA4
TMEM62		PNPLA1
SSBP2		PNMA1
NME4		PNLDC1
SSR4		PNKP
BBX		PNKD
RERE		PMS2P3
PIGB		PMS1
TRIP11		PMPCB
FKBP8		PML
POT1		PMF1-BGLAP
MIPEP		PMF1
UCHL3		PLXNA4
CCDC174		PLXNA3
SLC25A40		PLXNA2
IRAK1BP1		PLXDC1
IFFO1		PLTP
GGT1		PLSCR1
DTX2		PLS1P1
H3F3A		PLRG1
HNRNPD		PLPPR3
RBM34		PLPP4
SEC16A		PLPP1
CPLANE1		PLPBP
MTFR2		PLP2
IGF2BP2		PLOD3
UTP25		PLOD1
PALM		PLLP
PUM2		PLK1
CMSS1		PLIN3
ARX		PLGLB2
PPP3CB		PLGLB1
ACOT13		PLEKHO1
PCDHGB7		PLEKHM3
INSM1		PLEKHH3
ZNF493		PLEKHH1
WBP2NL		PLEKHG7
ELOA		PLEKHG2
SFXN1		PLEKHB1
TBCE		PLEKHA7
TTC36		PLEKHA5
MAPK1		PLEKHA3
SBF1		PLD3
KAT14		PLD2
UGGT2		PLD1
USP46		PLCXD2
DCAF6		PLCG2
NUPL2		PLCG1
SF3A1		PLCE1
YRDC		PLCD4
DAZAP2		PLCD3
IKBKB		PLBD2
FRG1		PLBD1
ZNF706		PLAGL1
PGAP1		PLAAT4
FSCN1		PLAA
RELCH		PLA2G6
SRD5A1		PLA2G1B
CCNQ		PKP4
MUT		PKP2
VPS37A		PKNOX1
BAZ2B		PKN2
BRD7		PKM
POU6F2		PKIG
ATF2		PKD1P4
WDR53		PITRM1-AS1
DYNLL1		PITRM1
HELB		PITPNA-AS1
ZUP1		PISD
LAD1		PIP5K1A
MAPK8		PINK1
DNAJC8		PIN1
HDAC8		PIM1
ACVR1		PILRB
TTI1		PILRA
CCDC91		PIK3R4
GRID2		PIK3R2
PSMB4		PIK3IP1-DT
SEMA6D		PIK3CB
[truncated: 3,812 more rows]
