# Supplementary material for: A desert lncRNA HIDEN regulates human endoderm differentiation via interacting with IMP1 and stabilizing FZD5 mRNA
Source: Genome Biol. 2023 Apr 24;24:92. doi: 10.1186/s13059-023-02925-w (PMC10124006; doi:10.1186/s13059-023-02925-w)
Supplement: Supplementary file 8 — Table S6. WNT associated gene list. [file 13059_2023_2925_MOESM8_ESM.xlsx]

## Sheet: Table S6-WNT associated genes
	Geneid
WNT	WNT2B
	WNT9A
	WNT3A
	WNT6
	WNT10A
	WNT7A
	WNT5A
	WNT8A
	WNT2
	WNT16
	WNT8B
	WNT11
	WNT5B
	WNT10B
	WNT1
	WNT3
	WNT9B
	WNT7B
	WNT4
receptors	FZD5
	FZD9
	FZD1
	FZD3
	FZD6
	FZD8
	FZD4
	FZD10
	FZD2
	FZD7
	SMO
	DVL2
	DVL1
	DVL3
	CSNK1G3
	CSNK1A1
	CSNK1D
	CSNK1E
	CSNK2B
	CSNK2A3
	CSNK2A2
	CSNK2A1
	LRP5
	LRP6
	PORCN
	RSPO1
	RSPO2
	RSPO3
	RSPO4
	LGR4
	LGR5
	LGR6
inhibitors	DKK1
	DKK2
	DKK3
	DKK4
	GSK3A
	GSK3B
	APC
	BTRC
	AXIN2
effectors	CTNNB1
	TCF7
	TCF7L2
	TCF4
	LEF1
	BCL9
	CDC37
WNT targets	AXIN2
	LGR5
	TCF7
	LEF1
	MYC
	PPARD
	CD44
	CD24
	BMP4
	FGF18
	ID2
	JAG1
	JAG2
	TERT
	DKK1
	DKK2
	DKK3
	DKK4
	FGF9
	LBH
	SOX9
	SOX17
	SALL4
	RUNX2
	SOX2
	NANOG
	FN1
	FZD7
	WNT3A
	CDH1
	PITX2
