# Supplementary material for: A desert lncRNA HIDEN regulates human endoderm differentiation via interacting with IMP1 and stabilizing FZD5 mRNA
Source: Genome Biol. 2023 Apr 24;24:92. doi: 10.1186/s13059-023-02925-w (PMC10124006; doi:10.1186/s13059-023-02925-w)
Supplement: Supplementary file 9 — Table S7. Oligos used in this study. shRNA target sequences, CRISPR sgRNA target sequence, primers used in genomic genotyping, gene-specific primers used in RACE assays and full-length cloning, and qPCR primers were shown. [file 13059_2023_2925_MOESM9_ESM.xlsx]

## Sheet: Table S7-Primers
shRNA target sequences
Target gene	shRNA target sequence
HIDEN-sh1	GCAGTATGAATATGGGACA
HIDEN-sh2	GGAAATTAGGTCTTTCATA
Control (shC)	GAAGTATTCCGCGTACGTT
IMP1-sh1	GCAAACAGATACTAGTTAA
IMP1-sh2	GCACATAGGTGGTATTGAA
IMP1-sh3	GCTCCCTATAGCTCCTTTA
FZD5-sh1	GTCCTCTGCATGGATTACA
FZD5-sh2	GCTTCTTCCTATGCTCTAT
FZD5-sh3	GCCACCTTCCTCATCGACA
FZD5-sh4	GCATCTTCACGCTGCTCTA
CRISPR sgRNA target sequence
Target gene	sgRNA target sequence
HIDEN-g1	GTCATGCACAGCAGATCTGC
HIDEN-g2	GAGTATGTATTTGCTGTTGG
IMP1-g1	CAACGAGAGCGTGACCCCCG
FDZ5-g1	TCCGCGCCGCCCTCGCTGTT
FDZ5-g2	CATGGATTACAACCGCAGCG
Primers used in genomic genotyping
Target gene	PCR product length (wildtype)	Forward primer	Reverse primer
HIDEN	1326	TCATTTCCCTCCTGCCCAAAG	TGTAGCAGCTAGAAAGCAGGG
IMP1	314	GTGCAAAGAAAGTTTGCGGC	AGGTGGCTGTGTTCTTACCG
FZD5	702	GCAACCAACAGGTTGCCAGC	CGACACTTGCACACGAACGG
Gene specific primers used in RACE assays and full-length cloning
5-RACE-GSP1	﻿GATTACGCCAAGCTTTAAGCAGCAACACAAGAGGACCG
3-RACE-GSP2	﻿GATTACGCCAAGCTTCAGACTGACCAGCCCAAGAAACA
HIDEN-1045-F	CCGGAATTCGCTGACTCTCTTTTAGGACTCAG
HIDEN-1045-R	CTAGACTAGTTTCTTTCCAGCTCTAAGATTTTATTATTGG
IMP1-CDS-1730-F	﻿TGAACAAGCTTTACATCGGCAAC
IMP1-CDS-1730-R	﻿CTTCCTCCGTGCCTGGG
qPCR primers
Gene name	Length	Forward primer	Reverse primer
NANOG	97	CCCCAGCCTTTACTCTTCCTA	CCAGGTTGAATTGTTCCAGGTC
OCT4	64	CAAAGCAGAAACCCTCGTGC	TCTCACTCGGTTCTCGATACTG
SOX2	120	GTCATTTGCTGTGGGTGATG	AGAAAAACGAGGGAAATGGG
MIXL1	99	GAGACTTGGCACGCCTGT	GGTACCCCGACATCCACTT
T	105	GATGATCGTGACCAAGAACGG	CCACGAAGTCCAGCAGGAA
SOX17	103	GCATGACTCCGGTGTGAATCT	TCACACGTCAGGATAGTTGCAGT
FOXA2	83	GGAGCAGCTACTATGCAGAGC	CGTGTTCATGCCGTTCATCC
GATA4	124	CAGGCGTTGCACAGATAGTG	CCCGACACCCCAATCTC
GATA6	106	AGTTCCTACGCTTCGCATCCCTTC	TGAACAGCAGCAAGTCCTCCCA
CXCR4	112	TACACCGAGGAAATGGGCTCA	AGATGATGGAGTAGATGGTGGG
PAX6	101	TCCGTTGGAACTGATGGAGT	GTTGGTATCCGGGGACTTC
SOX1	108	ATTATTTTGCCCGTTTTCCC	TCAAGGAAACACAATCGCTG
GAPDH	108	AATGAAGGGGTCATTGATGG	AAGGTGAAGGTCGGAGTCAA
ACTB	93	GTTGTCGACGACGAGCG	GCACAGAGCCTCGCCTT
NEAT1	111	GCTGAGAAGGAAGGTGCTTG	CTGGCTAGTCCCAGTTCAGC
MALAT1	114	TAACAGGGAAGAGAGAGGGTGGGG	CCAACAGCACAGCGGTACACTCC
IMP1	106	AGGCCATCGAAACTTTCTCC	TTTCGGATTTGAATTTTCCG
IGF2	202	CGATGCTGGTGCTTCTCACC	GTCACAGCTGCGGAAACAGC
HIDEN-p1	97	TCACAGATGCTCTAGGTAA	TTGTTGTTGTTGTTGGTTAG
HIDEN-p2	152	TCACCGGTCCTCTTGTGTTG	TCCTTTTCCAAAGCCGCTGA
LGR5	95	CACCTCCTACCTAGACCTCAGT	CGCAAGACGTAACTCCTCCAG
FZD5	91	CATGCCCAACCAGTTCAACC	CGGCGAGCATTGGATCTCC
U1	118	GGGAGATACCATGATCACGAAGGT	CCACAAATTATGCAGTCGAGTTTCCC
PDX1	63	TTAGGATGTGGACGTAATTCCTGTT	GGCCACTGTGCTTGTCTTCA
NKX6.1	103	AGACCCACTTTTTCCGGACA	CCAACGAATAGGCCAAACGA
PTF1A	140	CAGGACACTCTCTCTCATGGA	TGGTGGTTCGTTTTCTATGTTGT
NKX2	92	GTCAGGGACGGCAAACCAT	GCGCTGTAGGCAGAAAAGG
NGN3	86	CTAAGAGCGAGTTGGCACTGA	GAGGTTGTGCATTCGATTGCG
