# Supplementary material for: A desert lncRNA HIDEN regulates human endoderm differentiation via interacting with IMP1 and stabilizing FZD5 mRNA
Source: Genome Biol. 2023 Apr 24;24:92. doi: 10.1186/s13059-023-02925-w (PMC10124006; doi:10.1186/s13059-023-02925-w)
Supplement: Supplementary file 10 — Table S8. GEO information used in this study. [file 13059_2023_2925_MOESM10_ESM.xlsx]

## Sheet: Table S8-GEO list
The NCBI accession numbers of dataset used in this study
GSE number	NCBI accession	Assay Type	BioProject	BioSample	Experiment	GEO_Accession (exp)	Organism	source_name	Reference	hyperlink
GSE44875	SRR771467	RNA-Seq	PRJNA192215	SAMN01974782	SRX248484	GSM1093229	Homo sapiens	undifferentiated human ESCs	12	https://www.ncbi.nlm.nih.gov/geo/query/acc.cgi?acc=GSE44875
	SRR771468	RNA-Seq	PRJNA192215	SAMN01974783	SRX248485	GSM1093230	Homo sapiens	definitive endoderm cells	12	https://www.ncbi.nlm.nih.gov/geo/query/acc.cgi?acc=GSE44875
	SRR771469	RNA-Seq	PRJNA192215	SAMN01974784	SRX248486	GSM1093231	Homo sapiens	definitive endoderm cells	12	https://www.ncbi.nlm.nih.gov/geo/query/acc.cgi?acc=GSE44875
	SRR771470	RNA-Seq	PRJNA192215	SAMN01974785	SRX248487	GSM1093232	Homo sapiens	pancreatic progenitors cells	12	https://www.ncbi.nlm.nih.gov/geo/query/acc.cgi?acc=GSE44875
	SRR771471	RNA-Seq	PRJNA192215	SAMN01974786	SRX248488	GSM1093233	Homo sapiens	pancreatic progenitors cells	12	https://www.ncbi.nlm.nih.gov/geo/query/acc.cgi?acc=GSE44875
	SRR771472	RNA-Seq	PRJNA192215	SAMN01974787	SRX248489	GSM1093234	Homo sapiens	pancreatic progenitors cells	12	https://www.ncbi.nlm.nih.gov/geo/query/acc.cgi?acc=GSE44875
	SRR771473	RNA-Seq	PRJNA192215	SAMN01974788	SRX248490	GSM1093235	Homo sapiens	human pancreatic alpha cells	12	https://www.ncbi.nlm.nih.gov/geo/query/acc.cgi?acc=GSE44875
	SRR771474	RNA-Seq	PRJNA192215	SAMN01974789	SRX248491	GSM1093236	Homo sapiens	human pancreatic alpha cells	12	https://www.ncbi.nlm.nih.gov/geo/query/acc.cgi?acc=GSE44875
	SRR771475	RNA-Seq	PRJNA192215	SAMN01974790	SRX248492	GSM1093237	Homo sapiens	human pancreatic beta cells	12	https://www.ncbi.nlm.nih.gov/geo/query/acc.cgi?acc=GSE44875
	SRR771476	RNA-Seq	PRJNA192215	SAMN01974791	SRX248493	GSM1093238	Homo sapiens	human pancreatic beta cells	12	https://www.ncbi.nlm.nih.gov/geo/query/acc.cgi?acc=GSE44875
	SRR1958165	RNA-Seq	PRJNA192215	SAMN03465737	SRX983567	GSM1654307	Homo sapiens	differentiated endoderm cells	12	https://www.ncbi.nlm.nih.gov/geo/query/acc.cgi?acc=GSE44875
	SRR1958166	RNA-Seq	PRJNA192215	SAMN03465738	SRX983568	GSM1654308	Homo sapiens	differentiated endoderm cells	12	https://www.ncbi.nlm.nih.gov/geo/query/acc.cgi?acc=GSE44875
	SRR1107969	RNA-Seq	PRJNA192215	SAMN02584330	SRX426493	GSM1306651	Homo sapiens	human embryonic stem cells	12	https://www.ncbi.nlm.nih.gov/geo/query/acc.cgi?acc=GSE44875
12. Jiang, W., Liu, Y., Liu, R., Zhang, K. & Zhang, Y. The lncRNA DEANR1 facilitates human endoderm differentiation by activating FOXA2 expression. Cell Rep 11, 137-148, doi:10.1016/j.celrep.2015.03.008 (2015).
GSE number	NCBI accession	Assay Type	BioProject	BioSample	Experiment	GEO_Accession (exp)	Organism	source_name	Reference	hyperlink
GSE134743	SRR9736794	RNA-Seq	PRJNA556256	SAMN12345810	SRX6493740	GSM3965455	Homo sapiens	retinal pigmented epithelium	60	https://www.ncbi.nlm.nih.gov/geo/query/acc.cgi?acc=GSE134743
	SRR9736795	RNA-Seq	PRJNA556256	SAMN12345809	SRX6493741	GSM3965456	Homo sapiens	retinal pigmented epithelium	60	https://www.ncbi.nlm.nih.gov/geo/query/acc.cgi?acc=GSE134743
	SRR9736800	RNA-Seq	PRJNA556256	SAMN12345804	SRX6493746	GSM3965461	Homo sapiens	Embryonic Stem Cell	60	https://www.ncbi.nlm.nih.gov/geo/query/acc.cgi?acc=GSE134743
	SRR9736801	RNA-Seq	PRJNA556256	SAMN12345803	SRX6493747	GSM3965462	Homo sapiens	Embryonic Stem Cell	60	https://www.ncbi.nlm.nih.gov/geo/query/acc.cgi?acc=GSE134743
	SRR9736802	RNA-Seq	PRJNA556256	SAMN12345802	SRX6493748	GSM3965463	Homo sapiens	Embryonic Stem Cell	60	https://www.ncbi.nlm.nih.gov/geo/query/acc.cgi?acc=GSE134743
	SRR9736803	RNA-Seq	PRJNA556256	SAMN12345801	SRX6493749	GSM3965464	Homo sapiens	Embryonic Stem Cell	60	https://www.ncbi.nlm.nih.gov/geo/query/acc.cgi?acc=GSE134743
	SRR9736804	RNA-Seq	PRJNA556256	SAMN12345800	SRX6493750	GSM3965465	Homo sapiens	liver	60	https://www.ncbi.nlm.nih.gov/geo/query/acc.cgi?acc=GSE134743
	SRR9736805	RNA-Seq	PRJNA556256	SAMN12345799	SRX6493751	GSM3965466	Homo sapiens	liver	60	https://www.ncbi.nlm.nih.gov/geo/query/acc.cgi?acc=GSE134743
	SRR9736812	RNA-Seq	PRJNA556256	SAMN12345769	SRX6493758	GSM3965473	Homo sapiens	T lymphocyte	60	https://www.ncbi.nlm.nih.gov/geo/query/acc.cgi?acc=GSE134743
	SRR9736813	RNA-Seq	PRJNA556256	SAMN12345768	SRX6493759	GSM3965474	Homo sapiens	T lymphocyte	60	https://www.ncbi.nlm.nih.gov/geo/query/acc.cgi?acc=GSE134743
60. Grubert, F. et al. Landscape of cohesin-mediated chromatin loops in the human genome. Nature 583, 737-743, doi:10.1038/s41586-020-2151-x (2020).
GSE number	NCBI accession	Assay Type	BioProject	BioSample	Experiment	GEO_Accession (exp)	Organism	source_name	Reference	hyperlink										transition/culture_system
GSE137208	SRR10095569	RNA-Seq	PRJNA564808	SAMN12723256	SRX6827745	GSM4073014	Homo sapiens	embryonic stem cell	56	https://www.ncbi.nlm.nih.gov/geo/query/acc.cgi?acc=GSE137208
	SRR10095570	RNA-Seq	PRJNA564808	SAMN12723255	SRX6827746	GSM4073015	Homo sapiens	embryonic stem cell	56	https://www.ncbi.nlm.nih.gov/geo/query/acc.cgi?acc=GSE137208
56. Zheng, R. et al. Derivation of feeder-free human extended pluripotent stem cells. Stem Cell Reports 16, 1686-1696, doi:10.1016/j.stemcr.2021.06.001 (2021).
GSE number	NCBI accession	Assay Type	BioProject	BioSample	Experiment	GEO_Accession (exp)	Organism	cell_line	Reference	hyperlink
GSE30567	SRR5048143	RNA-Seq	PRJNA30709	SAMN06044714	SRX2370534	GSM2400214	Homo sapiens	A549	59	https://www.ncbi.nlm.nih.gov/geo/query/acc.cgi?acc=GSE30567
	SRR5048079	RNA-Seq	PRJNA30709	SAMN06044729	SRX2370470	GSM2400154	Homo sapiens	H1-hESC	59	https://www.ncbi.nlm.nih.gov/geo/query/acc.cgi?acc=GSE30567
	SRR5048080	RNA-Seq	PRJNA30709	SAMN06044730	SRX2370471	GSM2400155	Homo sapiens	H1-hESC	59	https://www.ncbi.nlm.nih.gov/geo/query/acc.cgi?acc=GSE30567
	SRR5048137	RNA-Seq	PRJNA30709	SAMN06044713	SRX2370528	GSM2400212	Homo sapiens	A549	59	https://www.ncbi.nlm.nih.gov/geo/query/acc.cgi?acc=GSE30567
	SRR5048138	RNA-Seq	PRJNA30709	SAMN06044716	SRX2370529	GSM2400213	Homo sapiens	A549	59	https://www.ncbi.nlm.nih.gov/geo/query/acc.cgi?acc=GSE30567
	SRR5048144	RNA-Seq	PRJNA30709	SAMN06044717	SRX2370535	GSM2400215	Homo sapiens	A549	59	https://www.ncbi.nlm.nih.gov/geo/query/acc.cgi?acc=GSE30567
59. Derrien, T. et al. The GENCODE v7 catalog of human long noncoding RNAs: analysis of their gene structure, evolution, and expression. Genome Res 22, 1775-1789, doi:10.1101/gr.132159.111 (2012).
GSE number	NCBI accession	Assay Type	BioProject	BioSample	Experiment	GEO_Accession (exp)	Organism	source_name	Reference	hyperlink
GSE143499	SRR10875554	RNA-Seq	PRJNA600831	SAMN13831918	SRX7545283	GSM4260806	Homo sapiens	differentiated endoderm cells	13	https://www.ncbi.nlm.nih.gov/geo/query/acc.cgi?acc=GSE143499
	SRR10875555	RNA-Seq	PRJNA600831	SAMN13831917	SRX7545284	GSM4260807	Homo sapiens	differentiated endoderm cells	13	https://www.ncbi.nlm.nih.gov/geo/query/acc.cgi?acc=GSE143499
	SRR10875556	RNA-Seq	PRJNA600831	SAMN13831916	SRX7545285	GSM4260808	Homo sapiens	differentiated endoderm cells	13	https://www.ncbi.nlm.nih.gov/geo/query/acc.cgi?acc=GSE143499
13. Yang, J. et al. GATA6-AS1 Regulates GATA6 Expression to Modulate Human Endoderm Differentiation. Stem Cell Reports 15, 694-705, doi:10.1016/j.stemcr.2020.07.014 (2020).
GSE number	NCBI accession	Assay Type	BioProject	BioSample	Experiment	GEO_Accession (exp)	Organism	source_name	Reference	hyperlink
GSE173690	SRR14374211	RNA-Seq	PRJNA726721	SAMN18953911	SRX10726516	GSM5277020	Homo sapiens	iPSC	57	https://www.ncbi.nlm.nih.gov/geo/query/acc.cgi?acc=GSE173690
	SRR14374212	RNA-Seq	PRJNA726721	SAMN18953910	SRX10726517	GSM5277021	Homo sapiens	iPSC	57	https://www.ncbi.nlm.nih.gov/geo/query/acc.cgi?acc=GSE173690
57. Lan, X. et al. PCGF6 controls neuroectoderm specification of human pluripotent stem cells by activating SOX2 expression. Nat Commun 13, 4601, doi:10.1038/s41467-022-32295-z (2022).
GSE number	NCBI accession	Assay Type	BioProject	BioSample	Experiment	GEO_Accession (exp)	Organism	source_name	Reference	hyperlink
GSE188501	SRR16893646	RNA-Seq	PRJNA779086	SAMN23011430	SRX13086330	GSM5684163	Homo sapiens	differentiated endoderm cells	58	https://www.ncbi.nlm.nih.gov/geo/query/acc.cgi?acc=GSE188501
	SRR16893648	RNA-Seq	PRJNA779086	SAMN23011432	SRX13086313	GSM5684165	Homo sapiens	differentiated CTD-2501M5.1-KO endoderm cells	58	https://www.ncbi.nlm.nih.gov/geo/query/acc.cgi?acc=GSE188501
	SRR16893650	RNA-Seq	PRJNA779086	SAMN23011434	SRX13086316	GSM5684167	Homo sapiens	differentiated endoderm cells	58	https://www.ncbi.nlm.nih.gov/geo/query/acc.cgi?acc=GSE188501
	SRR16893653	RNA-Seq	PRJNA779086	SAMN23011437	SRX13086319	GSM5684170	Homo sapiens	differentiated IMP1-KO endoderm cells	58	https://www.ncbi.nlm.nih.gov/geo/query/acc.cgi?acc=GSE188501
	SRR16893654	RNA-Seq	PRJNA779086	SAMN23011438	SRX13086320	GSM5684171	Homo sapiens	differentiated IMP1-KO endoderm cells	58	https://www.ncbi.nlm.nih.gov/geo/query/acc.cgi?acc=GSE188501
	SRR16893655	RNA-Seq	PRJNA779086	SAMN23011439	SRX13086321	GSM5684172	Homo sapiens	differentiated IMP1-KO endoderm cells	58	https://www.ncbi.nlm.nih.gov/geo/query/acc.cgi?acc=GSE188501
	SRR23584119	RNA-Seq	PRJNA779086	SAMN33412100	SRX19469573	GSM7054347	Homo sapiens	differentiated endoderm cells	58	https://www.ncbi.nlm.nih.gov/geo/query/acc.cgi?acc=GSE188501
	SRR23584120	RIP-Seq	PRJNA779086	SAMN33412101	SRX19469574	GSM7054348	Homo sapiens	differentiated endoderm cells	58	https://www.ncbi.nlm.nih.gov/geo/query/acc.cgi?acc=GSE188501
	SRR23584121	RNA-Seq	PRJNA779086	SAMN33412102	SRX19469575	GSM7054349	Homo sapiens	differentiated endoderm cells	58	https://www.ncbi.nlm.nih.gov/geo/query/acc.cgi?acc=GSE188501
	SRR23584123	RNA-Seq	PRJNA779086	SAMN33412105	SRX19469577	GSM7054351	Homo sapiens	differentiated endoderm cells	58	https://www.ncbi.nlm.nih.gov/geo/query/acc.cgi?acc=GSE188501
	SRR23584128	RIP-Seq	PRJNA779086	SAMN33412111	SRX19469582	GSM7054356	Homo sapiens	differentiated CTD-2501M5.1-KO endoderm cells	58	https://www.ncbi.nlm.nih.gov/geo/query/acc.cgi?acc=GSE188501
	SRR23584126	RIP-Seq	PRJNA779086	SAMN33412109	SRX19469580	GSM7054354	Homo sapiens	differentiated CTD-2501M5.1-KO endoderm cells	58	https://www.ncbi.nlm.nih.gov/geo/query/acc.cgi?acc=GSE188501
	SRR23584129	RNA-Seq	PRJNA779086	SAMN33412113	SRX19469583	GSM7054357	Homo sapiens	differentiated CTD-2501M5.1-KO endoderm cells	58	https://www.ncbi.nlm.nih.gov/geo/query/acc.cgi?acc=GSE188501
	SRR23584130	RIP-Seq	PRJNA779086	SAMN33412114	SRX19469584	GSM7054358	Homo sapiens	differentiated CTD-2501M5.1-KO endoderm cells	58	https://www.ncbi.nlm.nih.gov/geo/query/acc.cgi?acc=GSE188501
	SRR23584124	RIP-Seq	PRJNA779086	SAMN33412107	SRX19469578	GSM7054352	Homo sapiens	differentiated endoderm cells	58	https://www.ncbi.nlm.nih.gov/geo/query/acc.cgi?acc=GSE188501
	SRR23584125	RNA-Seq	PRJNA779086	SAMN33412108	SRX19469579	GSM7054353	Homo sapiens	differentiated CTD-2501M5.1-KO endoderm cells	58	https://www.ncbi.nlm.nih.gov/geo/query/acc.cgi?acc=GSE188501
	SRR23584127	RNA-Seq	PRJNA779086	SAMN33412110	SRX19469581	GSM7054355	Homo sapiens	differentiated CTD-2501M5.1-KO endoderm cells	58	https://www.ncbi.nlm.nih.gov/geo/query/acc.cgi?acc=GSE188501
	SRR16893643	RNA-Seq	PRJNA779086	SAMN23011428	SRX13086328	GSM5684161	Homo sapiens	differentiated endoderm cells	58	https://www.ncbi.nlm.nih.gov/geo/query/acc.cgi?acc=GSE188501
	SRR16893645	RNA-Seq	PRJNA779086	SAMN23011429	SRX13086329	GSM5684162	Homo sapiens	differentiated endoderm cells	58	https://www.ncbi.nlm.nih.gov/geo/query/acc.cgi?acc=GSE188501
	SRR16893651	RNA-Seq	PRJNA779086	SAMN23011435	SRX13086317	GSM5684168	Homo sapiens	differentiated endoderm cells	58	https://www.ncbi.nlm.nih.gov/geo/query/acc.cgi?acc=GSE188501
	SRR16893647	RNA-Seq	PRJNA779086	SAMN23011431	SRX13086331	GSM5684164	Homo sapiens	differentiated CTD-2501M5.1-KO endoderm cells	58	https://www.ncbi.nlm.nih.gov/geo/query/acc.cgi?acc=GSE188501
	SRR16893652	RNA-Seq	PRJNA779086	SAMN23011436	SRX13086318	GSM5684169	Homo sapiens	differentiated IMP1-KO endoderm cells	58	https://www.ncbi.nlm.nih.gov/geo/query/acc.cgi?acc=GSE188501
	SRR16893649	RNA-Seq	PRJNA779086	SAMN23011433	SRX13086315	GSM5684166	Homo sapiens	differentiated CTD-2501M5.1-KO endoderm cells	58	https://www.ncbi.nlm.nih.gov/geo/query/acc.cgi?acc=GSE188501
	SRR23584122	RIP-Seq	PRJNA779086	SAMN33412104	SRX19469576	GSM7054350	Homo sapiens	differentiated endoderm cells	58	https://www.ncbi.nlm.nih.gov/geo/query/acc.cgi?acc=GSE188501
58. Pei Lu, J. Y., Mao Li, Shanshan Wen, Tianzhe Zhang, Chenchao Yan, Ran Liu, Yu Xiao, Xinghuan Wang, Wei Jiang. A desert lncRNA HIDEN regulates human endoderm differentiation via interacting with IMP1 and stabilizing FZD5 mRNA. Datasets. Gene Expression Omnibus. https://www.ncbi.nlm.nih.gov/geo/query/acc.cgi?acc=GSE188501 (2023).
